# Supplementary material for: Role of the long non-coding RNA PVT1 in the dysregulation of the ceRNA-ceRNA network in human breast cancer
Source: PLoS One. 2017 Feb 10;12(2):e0171661. doi: 10.1371/journal.pone.0171661 (PMC5302781; doi:10.1371/journal.pone.0171661)
Supplement: S1 File — This file contains PVT1 gene annotations in GTF (Gene Transfer Format) format provided by the reference-based RNA-Seq transcriptome assembler Cufflinks. This file is a simple tab-delimited text file for describing genomic features and it can be uploaded to a genome browser such as the UCSC Genome browser (https://genome.ucsc.edu/) in order to obtain the S2 Fig. (GTF) [file pone.0171661.s003.gtf]

track name='PVT1 locus - TCGA' description='PVT1 locus assembled by Cufflinks based on RNA-Seq TCGA data in BRCA matched samples' color=0,0,255
chr8	Cufflinks	exon	128806790	128806980	.	+	.	gene_id "XLOC_037120"; transcript_id "TCONS_00147417"; exon_number "1"; gene_name "PVT1"; oId "CUFF.79485.1"; nearest_ref "NR_003367"; class_code "j"; tss_id "TSS58758";
chr8	Cufflinks	exon	128902835	128903244	.	+	.	gene_id "XLOC_037120"; transcript_id "TCONS_00147417"; exon_number "2"; gene_name "PVT1"; oId "CUFF.79485.1"; nearest_ref "NR_003367"; class_code "j"; tss_id "TSS58758";
chr8	Cufflinks	exon	129001408	129001537	.	+	.	gene_id "XLOC_037120"; transcript_id "TCONS_00147417"; exon_number "3"; gene_name "PVT1"; oId "CUFF.79485.1"; nearest_ref "NR_003367"; class_code "j"; tss_id "TSS58758";
chr8	Cufflinks	exon	129108764	129108900	.	+	.	gene_id "XLOC_037120"; transcript_id "TCONS_00147417"; exon_number "4"; gene_name "PVT1"; oId "CUFF.79485.1"; nearest_ref "NR_003367"; class_code "j"; tss_id "TSS58758";
chr8	Cufflinks	exon	129113226	129113603	.	+	.	gene_id "XLOC_037120"; transcript_id "TCONS_00147417"; exon_number "5"; gene_name "PVT1"; oId "CUFF.79485.1"; nearest_ref "NR_003367"; class_code "j"; tss_id "TSS58758";
chr8	Cufflinks	exon	128806801	128806980	.	+	.	gene_id "XLOC_037120"; transcript_id "TCONS_00147418"; exon_number "1"; gene_name "PVT1"; oId "CUFF.79485.3"; nearest_ref "NR_003367"; class_code "j"; tss_id "TSS58758";
chr8	Cufflinks	exon	128902835	128903244	.	+	.	gene_id "XLOC_037120"; transcript_id "TCONS_00147418"; exon_number "2"; gene_name "PVT1"; oId "CUFF.79485.3"; nearest_ref "NR_003367"; class_code "j"; tss_id "TSS58758";
chr8	Cufflinks	exon	128944711	128944906	.	+	.	gene_id "XLOC_037120"; transcript_id "TCONS_00147418"; exon_number "3"; gene_name "PVT1"; oId "CUFF.79485.3"; nearest_ref "NR_003367"; class_code "j"; tss_id "TSS58758";
chr8	Cufflinks	exon	128806801	128806980	.	+	.	gene_id "XLOC_037120"; transcript_id "TCONS_00147419"; exon_number "1"; gene_name "PVT1"; oId "CUFF.79485.2"; nearest_ref "NR_003367"; class_code "j"; tss_id "TSS58758";
chr8	Cufflinks	exon	128902835	128903244	.	+	.	gene_id "XLOC_037120"; transcript_id "TCONS_00147419"; exon_number "2"; gene_name "PVT1"; oId "CUFF.79485.2"; nearest_ref "NR_003367"; class_code "j"; tss_id "TSS58758";
chr8	Cufflinks	exon	129001408	129001537	.	+	.	gene_id "XLOC_037120"; transcript_id "TCONS_00147419"; exon_number "3"; gene_name "PVT1"; oId "CUFF.79485.2"; nearest_ref "NR_003367"; class_code "j"; tss_id "TSS58758";
chr8	Cufflinks	exon	129008807	129009685	.	+	.	gene_id "XLOC_037120"; transcript_id "TCONS_00147419"; exon_number "4"; gene_name "PVT1"; oId "CUFF.79485.2"; nearest_ref "NR_003367"; class_code "j"; tss_id "TSS58758";
chr8	Cufflinks	exon	128806801	128806980	.	+	.	gene_id "XLOC_037120"; transcript_id "TCONS_00147422"; exon_number "1"; gene_name "PVT1"; oId "CUFF.79485.6"; nearest_ref "NR_003367"; class_code "j"; tss_id "TSS58758";
chr8	Cufflinks	exon	128902835	128903244	.	+	.	gene_id "XLOC_037120"; transcript_id "TCONS_00147422"; exon_number "2"; gene_name "PVT1"; oId "CUFF.79485.6"; nearest_ref "NR_003367"; class_code "j"; tss_id "TSS58758";
chr8	Cufflinks	exon	128951754	128951922	.	+	.	gene_id "XLOC_037120"; transcript_id "TCONS_00147422"; exon_number "3"; gene_name "PVT1"; oId "CUFF.79485.6"; nearest_ref "NR_003367"; class_code "j"; tss_id "TSS58758";
chr8	Cufflinks	exon	129001408	129001537	.	+	.	gene_id "XLOC_037120"; transcript_id "TCONS_00147422"; exon_number "4"; gene_name "PVT1"; oId "CUFF.79485.6"; nearest_ref "NR_003367"; class_code "j"; tss_id "TSS58758";
chr8	Cufflinks	exon	129021836	129021964	.	+	.	gene_id "XLOC_037120"; transcript_id "TCONS_00147422"; exon_number "5"; gene_name "PVT1"; oId "CUFF.79485.6"; nearest_ref "NR_003367"; class_code "j"; tss_id "TSS58758";
chr8	Cufflinks	exon	129022564	129022690	.	+	.	gene_id "XLOC_037120"; transcript_id "TCONS_00147422"; exon_number "6"; gene_name "PVT1"; oId "CUFF.79485.6"; nearest_ref "NR_003367"; class_code "j"; tss_id "TSS58758";
chr8	Cufflinks	exon	129082406	129082607	.	+	.	gene_id "XLOC_037120"; transcript_id "TCONS_00147422"; exon_number "7"; gene_name "PVT1"; oId "CUFF.79485.6"; nearest_ref "NR_003367"; class_code "j"; tss_id "TSS58758";
chr8	Cufflinks	exon	129108764	129108900	.	+	.	gene_id "XLOC_037120"; transcript_id "TCONS_00147422"; exon_number "8"; gene_name "PVT1"; oId "CUFF.79485.6"; nearest_ref "NR_003367"; class_code "j"; tss_id "TSS58758";
chr8	Cufflinks	exon	129113226	129113603	.	+	.	gene_id "XLOC_037120"; transcript_id "TCONS_00147422"; exon_number "9"; gene_name "PVT1"; oId "CUFF.79485.6"; nearest_ref "NR_003367"; class_code "j"; tss_id "TSS58758";
chr8	Cufflinks	exon	128806801	128806980	.	+	.	gene_id "XLOC_037120"; transcript_id "TCONS_00147421"; exon_number "1"; gene_name "PVT1"; oId "CUFF.79485.5"; nearest_ref "NR_003367"; class_code "j"; tss_id "TSS58758";
chr8	Cufflinks	exon	128902835	128903244	.	+	.	gene_id "XLOC_037120"; transcript_id "TCONS_00147421"; exon_number "2"; gene_name "PVT1"; oId "CUFF.79485.5"; nearest_ref "NR_003367"; class_code "j"; tss_id "TSS58758";
chr8	Cufflinks	exon	128951754	128951922	.	+	.	gene_id "XLOC_037120"; transcript_id "TCONS_00147421"; exon_number "3"; gene_name "PVT1"; oId "CUFF.79485.5"; nearest_ref "NR_003367"; class_code "j"; tss_id "TSS58758";
chr8	Cufflinks	exon	129001408	129001537	.	+	.	gene_id "XLOC_037120"; transcript_id "TCONS_00147421"; exon_number "4"; gene_name "PVT1"; oId "CUFF.79485.5"; nearest_ref "NR_003367"; class_code "j"; tss_id "TSS58758";
chr8	Cufflinks	exon	129108764	129108900	.	+	.	gene_id "XLOC_037120"; transcript_id "TCONS_00147421"; exon_number "5"; gene_name "PVT1"; oId "CUFF.79485.5"; nearest_ref "NR_003367"; class_code "j"; tss_id "TSS58758";
chr8	Cufflinks	exon	129113226	129113603	.	+	.	gene_id "XLOC_037120"; transcript_id "TCONS_00147421"; exon_number "6"; gene_name "PVT1"; oId "CUFF.79485.5"; nearest_ref "NR_003367"; class_code "j"; tss_id "TSS58758";
chr8	Cufflinks	exon	128806801	128806980	.	+	.	gene_id "XLOC_037120"; transcript_id "TCONS_00147420"; exon_number "1"; gene_name "PVT1"; oId "CUFF.79485.4"; nearest_ref "NR_003367"; class_code "j"; tss_id "TSS58758";
chr8	Cufflinks	exon	128902835	128903244	.	+	.	gene_id "XLOC_037120"; transcript_id "TCONS_00147420"; exon_number "2"; gene_name "PVT1"; oId "CUFF.79485.4"; nearest_ref "NR_003367"; class_code "j"; tss_id "TSS58758";
chr8	Cufflinks	exon	129001408	129001537	.	+	.	gene_id "XLOC_037120"; transcript_id "TCONS_00147420"; exon_number "3"; gene_name "PVT1"; oId "CUFF.79485.4"; nearest_ref "NR_003367"; class_code "j"; tss_id "TSS58758";
chr8	Cufflinks	exon	129021836	129021964	.	+	.	gene_id "XLOC_037120"; transcript_id "TCONS_00147420"; exon_number "4"; gene_name "PVT1"; oId "CUFF.79485.4"; nearest_ref "NR_003367"; class_code "j"; tss_id "TSS58758";
chr8	Cufflinks	exon	129022564	129022690	.	+	.	gene_id "XLOC_037120"; transcript_id "TCONS_00147420"; exon_number "5"; gene_name "PVT1"; oId "CUFF.79485.4"; nearest_ref "NR_003367"; class_code "j"; tss_id "TSS58758";
chr8	Cufflinks	exon	129082406	129082518	.	+	.	gene_id "XLOC_037120"; transcript_id "TCONS_00147420"; exon_number "6"; gene_name "PVT1"; oId "CUFF.79485.4"; nearest_ref "NR_003367"; class_code "j"; tss_id "TSS58758";
chr8	Cufflinks	exon	129108764	129108900	.	+	.	gene_id "XLOC_037120"; transcript_id "TCONS_00147420"; exon_number "7"; gene_name "PVT1"; oId "CUFF.79485.4"; nearest_ref "NR_003367"; class_code "j"; tss_id "TSS58758";
chr8	Cufflinks	exon	129113226	129113603	.	+	.	gene_id "XLOC_037120"; transcript_id "TCONS_00147420"; exon_number "8"; gene_name "PVT1"; oId "CUFF.79485.4"; nearest_ref "NR_003367"; class_code "j"; tss_id "TSS58758";
chr8	Cufflinks	exon	128806803	128806980	.	+	.	gene_id "XLOC_037120"; transcript_id "TCONS_00147424"; exon_number "1"; gene_name "PVT1"; oId "CUFF.79485.8"; nearest_ref "NR_003367"; class_code "j"; tss_id "TSS58758";
chr8	Cufflinks	exon	128902835	128903244	.	+	.	gene_id "XLOC_037120"; transcript_id "TCONS_00147424"; exon_number "2"; gene_name "PVT1"; oId "CUFF.79485.8"; nearest_ref "NR_003367"; class_code "j"; tss_id "TSS58758";
chr8	Cufflinks	exon	129001408	129001537	.	+	.	gene_id "XLOC_037120"; transcript_id "TCONS_00147424"; exon_number "3"; gene_name "PVT1"; oId "CUFF.79485.8"; nearest_ref "NR_003367"; class_code "j"; tss_id "TSS58758";
chr8	Cufflinks	exon	129082406	129082607	.	+	.	gene_id "XLOC_037120"; transcript_id "TCONS_00147424"; exon_number "4"; gene_name "PVT1"; oId "CUFF.79485.8"; nearest_ref "NR_003367"; class_code "j"; tss_id "TSS58758";
chr8	Cufflinks	exon	129108764	129108900	.	+	.	gene_id "XLOC_037120"; transcript_id "TCONS_00147424"; exon_number "5"; gene_name "PVT1"; oId "CUFF.79485.8"; nearest_ref "NR_003367"; class_code "j"; tss_id "TSS58758";
chr8	Cufflinks	exon	129113226	129113603	.	+	.	gene_id "XLOC_037120"; transcript_id "TCONS_00147424"; exon_number "6"; gene_name "PVT1"; oId "CUFF.79485.8"; nearest_ref "NR_003367"; class_code "j"; tss_id "TSS58758";
chr8	Cufflinks	exon	128806803	128806980	.	+	.	gene_id "XLOC_037120"; transcript_id "TCONS_00147423"; exon_number "1"; gene_name "PVT1"; oId "CUFF.79485.7"; nearest_ref "NR_003367"; class_code "j"; tss_id "TSS58758";
chr8	Cufflinks	exon	128867401	128867565	.	+	.	gene_id "XLOC_037120"; transcript_id "TCONS_00147423"; exon_number "2"; gene_name "PVT1"; oId "CUFF.79485.7"; nearest_ref "NR_003367"; class_code "j"; tss_id "TSS58758";
chr8	Cufflinks	exon	128902835	128903244	.	+	.	gene_id "XLOC_037120"; transcript_id "TCONS_00147423"; exon_number "3"; gene_name "PVT1"; oId "CUFF.79485.7"; nearest_ref "NR_003367"; class_code "j"; tss_id "TSS58758";
chr8	Cufflinks	exon	129001408	129001537	.	+	.	gene_id "XLOC_037120"; transcript_id "TCONS_00147423"; exon_number "4"; gene_name "PVT1"; oId "CUFF.79485.7"; nearest_ref "NR_003367"; class_code "j"; tss_id "TSS58758";
chr8	Cufflinks	exon	129021836	129021964	.	+	.	gene_id "XLOC_037120"; transcript_id "TCONS_00147423"; exon_number "5"; gene_name "PVT1"; oId "CUFF.79485.7"; nearest_ref "NR_003367"; class_code "j"; tss_id "TSS58758";
chr8	Cufflinks	exon	129022564	129022690	.	+	.	gene_id "XLOC_037120"; transcript_id "TCONS_00147423"; exon_number "6"; gene_name "PVT1"; oId "CUFF.79485.7"; nearest_ref "NR_003367"; class_code "j"; tss_id "TSS58758";
chr8	Cufflinks	exon	129082406	129082518	.	+	.	gene_id "XLOC_037120"; transcript_id "TCONS_00147423"; exon_number "7"; gene_name "PVT1"; oId "CUFF.79485.7"; nearest_ref "NR_003367"; class_code "j"; tss_id "TSS58758";
chr8	Cufflinks	exon	129108764	129108900	.	+	.	gene_id "XLOC_037120"; transcript_id "TCONS_00147423"; exon_number "8"; gene_name "PVT1"; oId "CUFF.79485.7"; nearest_ref "NR_003367"; class_code "j"; tss_id "TSS58758";
chr8	Cufflinks	exon	129113226	129113603	.	+	.	gene_id "XLOC_037120"; transcript_id "TCONS_00147423"; exon_number "9"; gene_name "PVT1"; oId "CUFF.79485.7"; nearest_ref "NR_003367"; class_code "j"; tss_id "TSS58758";
chr8	Cufflinks	exon	128806804	128806980	.	+	.	gene_id "XLOC_037120"; transcript_id "TCONS_00147425"; exon_number "1"; gene_name "PVT1"; oId "CUFF.79485.9"; nearest_ref "NR_003367"; class_code "j"; tss_id "TSS58758";
chr8	Cufflinks	exon	128867401	128867565	.	+	.	gene_id "XLOC_037120"; transcript_id "TCONS_00147425"; exon_number "2"; gene_name "PVT1"; oId "CUFF.79485.9"; nearest_ref "NR_003367"; class_code "j"; tss_id "TSS58758";
chr8	Cufflinks	exon	128902835	128903244	.	+	.	gene_id "XLOC_037120"; transcript_id "TCONS_00147425"; exon_number "3"; gene_name "PVT1"; oId "CUFF.79485.9"; nearest_ref "NR_003367"; class_code "j"; tss_id "TSS58758";
chr8	Cufflinks	exon	129001408	129001537	.	+	.	gene_id "XLOC_037120"; transcript_id "TCONS_00147425"; exon_number "4"; gene_name "PVT1"; oId "CUFF.79485.9"; nearest_ref "NR_003367"; class_code "j"; tss_id "TSS58758";
chr8	Cufflinks	exon	129021836	129021964	.	+	.	gene_id "XLOC_037120"; transcript_id "TCONS_00147425"; exon_number "5"; gene_name "PVT1"; oId "CUFF.79485.9"; nearest_ref "NR_003367"; class_code "j"; tss_id "TSS58758";
chr8	Cufflinks	exon	129022564	129022690	.	+	.	gene_id "XLOC_037120"; transcript_id "TCONS_00147425"; exon_number "6"; gene_name "PVT1"; oId "CUFF.79485.9"; nearest_ref "NR_003367"; class_code "j"; tss_id "TSS58758";
chr8	Cufflinks	exon	129108764	129108900	.	+	.	gene_id "XLOC_037120"; transcript_id "TCONS_00147425"; exon_number "7"; gene_name "PVT1"; oId "CUFF.79485.9"; nearest_ref "NR_003367"; class_code "j"; tss_id "TSS58758";
chr8	Cufflinks	exon	129113226	129113603	.	+	.	gene_id "XLOC_037120"; transcript_id "TCONS_00147425"; exon_number "8"; gene_name "PVT1"; oId "CUFF.79485.9"; nearest_ref "NR_003367"; class_code "j"; tss_id "TSS58758";
chr8	Cufflinks	exon	128806810	128806980	.	+	.	gene_id "XLOC_037120"; transcript_id "TCONS_00147426"; exon_number "1"; gene_name "PVT1"; oId "CUFF.79485.10"; nearest_ref "NR_003367"; class_code "j"; tss_id "TSS58758";
chr8	Cufflinks	exon	128902835	128903244	.	+	.	gene_id "XLOC_037120"; transcript_id "TCONS_00147426"; exon_number "2"; gene_name "PVT1"; oId "CUFF.79485.10"; nearest_ref "NR_003367"; class_code "j"; tss_id "TSS58758";
chr8	Cufflinks	exon	128944299	128944352	.	+	.	gene_id "XLOC_037120"; transcript_id "TCONS_00147426"; exon_number "3"; gene_name "PVT1"; oId "CUFF.79485.10"; nearest_ref "NR_003367"; class_code "j"; tss_id "TSS58758";
chr8	Cufflinks	exon	128806810	128806980	.	+	.	gene_id "XLOC_037120"; transcript_id "TCONS_00147427"; exon_number "1"; gene_name "PVT1"; oId "CUFF.79485.11"; nearest_ref "NR_003367"; class_code "j"; tss_id "TSS58758";
chr8	Cufflinks	exon	128902835	128903244	.	+	.	gene_id "XLOC_037120"; transcript_id "TCONS_00147427"; exon_number "2"; gene_name "PVT1"; oId "CUFF.79485.11"; nearest_ref "NR_003367"; class_code "j"; tss_id "TSS58758";
chr8	Cufflinks	exon	129001408	129001537	.	+	.	gene_id "XLOC_037120"; transcript_id "TCONS_00147427"; exon_number "3"; gene_name "PVT1"; oId "CUFF.79485.11"; nearest_ref "NR_003367"; class_code "j"; tss_id "TSS58758";
chr8	Cufflinks	exon	129082406	129082518	.	+	.	gene_id "XLOC_037120"; transcript_id "TCONS_00147427"; exon_number "4"; gene_name "PVT1"; oId "CUFF.79485.11"; nearest_ref "NR_003367"; class_code "j"; tss_id "TSS58758";
chr8	Cufflinks	exon	129108764	129108900	.	+	.	gene_id "XLOC_037120"; transcript_id "TCONS_00147427"; exon_number "5"; gene_name "PVT1"; oId "CUFF.79485.11"; nearest_ref "NR_003367"; class_code "j"; tss_id "TSS58758";
chr8	Cufflinks	exon	129113226	129113603	.	+	.	gene_id "XLOC_037120"; transcript_id "TCONS_00147427"; exon_number "6"; gene_name "PVT1"; oId "CUFF.79485.11"; nearest_ref "NR_003367"; class_code "j"; tss_id "TSS58758";
chr8	Cufflinks	exon	128806812	128806980	.	+	.	gene_id "XLOC_037120"; transcript_id "TCONS_00147432"; exon_number "1"; gene_name "PVT1"; oId "CUFF.79485.16"; nearest_ref "NR_003367"; class_code "j"; tss_id "TSS58758";
chr8	Cufflinks	exon	128902835	128903244	.	+	.	gene_id "XLOC_037120"; transcript_id "TCONS_00147432"; exon_number "2"; gene_name "PVT1"; oId "CUFF.79485.16"; nearest_ref "NR_003367"; class_code "j"; tss_id "TSS58758";
chr8	Cufflinks	exon	129001408	129001537	.	+	.	gene_id "XLOC_037120"; transcript_id "TCONS_00147432"; exon_number "3"; gene_name "PVT1"; oId "CUFF.79485.16"; nearest_ref "NR_003367"; class_code "j"; tss_id "TSS58758";
chr8	Cufflinks	exon	129021836	129021964	.	+	.	gene_id "XLOC_037120"; transcript_id "TCONS_00147432"; exon_number "4"; gene_name "PVT1"; oId "CUFF.79485.16"; nearest_ref "NR_003367"; class_code "j"; tss_id "TSS58758";
chr8	Cufflinks	exon	129022564	129022690	.	+	.	gene_id "XLOC_037120"; transcript_id "TCONS_00147432"; exon_number "5"; gene_name "PVT1"; oId "CUFF.79485.16"; nearest_ref "NR_003367"; class_code "j"; tss_id "TSS58758";
chr8	Cufflinks	exon	129108764	129108900	.	+	.	gene_id "XLOC_037120"; transcript_id "TCONS_00147432"; exon_number "6"; gene_name "PVT1"; oId "CUFF.79485.16"; nearest_ref "NR_003367"; class_code "j"; tss_id "TSS58758";
chr8	Cufflinks	exon	129113226	129113603	.	+	.	gene_id "XLOC_037120"; transcript_id "TCONS_00147432"; exon_number "7"; gene_name "PVT1"; oId "CUFF.79485.16"; nearest_ref "NR_003367"; class_code "j"; tss_id "TSS58758";
chr8	Cufflinks	exon	128806812	128806980	.	+	.	gene_id "XLOC_037120"; transcript_id "TCONS_00147430"; exon_number "1"; gene_name "PVT1"; oId "CUFF.79485.14"; nearest_ref "NR_003367"; class_code "j"; tss_id "TSS58758";
chr8	Cufflinks	exon	128902835	128903244	.	+	.	gene_id "XLOC_037120"; transcript_id "TCONS_00147430"; exon_number "2"; gene_name "PVT1"; oId "CUFF.79485.14"; nearest_ref "NR_003367"; class_code "j"; tss_id "TSS58758";
chr8	Cufflinks	exon	129001408	129001537	.	+	.	gene_id "XLOC_037120"; transcript_id "TCONS_00147430"; exon_number "3"; gene_name "PVT1"; oId "CUFF.79485.14"; nearest_ref "NR_003367"; class_code "j"; tss_id "TSS58758";
chr8	Cufflinks	exon	129021836	129021964	.	+	.	gene_id "XLOC_037120"; transcript_id "TCONS_00147430"; exon_number "4"; gene_name "PVT1"; oId "CUFF.79485.14"; nearest_ref "NR_003367"; class_code "j"; tss_id "TSS58758";
chr8	Cufflinks	exon	129022564	129022690	.	+	.	gene_id "XLOC_037120"; transcript_id "TCONS_00147430"; exon_number "5"; gene_name "PVT1"; oId "CUFF.79485.14"; nearest_ref "NR_003367"; class_code "j"; tss_id "TSS58758";
chr8	Cufflinks	exon	129082406	129082607	.	+	.	gene_id "XLOC_037120"; transcript_id "TCONS_00147430"; exon_number "6"; gene_name "PVT1"; oId "CUFF.79485.14"; nearest_ref "NR_003367"; class_code "j"; tss_id "TSS58758";
chr8	Cufflinks	exon	129108764	129108900	.	+	.	gene_id "XLOC_037120"; transcript_id "TCONS_00147430"; exon_number "7"; gene_name "PVT1"; oId "CUFF.79485.14"; nearest_ref "NR_003367"; class_code "j"; tss_id "TSS58758";
chr8	Cufflinks	exon	129113226	129113603	.	+	.	gene_id "XLOC_037120"; transcript_id "TCONS_00147430"; exon_number "8"; gene_name "PVT1"; oId "CUFF.79485.14"; nearest_ref "NR_003367"; class_code "j"; tss_id "TSS58758";
chr8	Cufflinks	exon	128806812	128806980	.	+	.	gene_id "XLOC_037120"; transcript_id "TCONS_00147431"; exon_number "1"; gene_name "PVT1"; oId "CUFF.79485.15"; nearest_ref "NR_003367"; class_code "j"; tss_id "TSS58758";
chr8	Cufflinks	exon	128902835	128903244	.	+	.	gene_id "XLOC_037120"; transcript_id "TCONS_00147431"; exon_number "2"; gene_name "PVT1"; oId "CUFF.79485.15"; nearest_ref "NR_003367"; class_code "j"; tss_id "TSS58758";
chr8	Cufflinks	exon	128951754	128951922	.	+	.	gene_id "XLOC_037120"; transcript_id "TCONS_00147431"; exon_number "3"; gene_name "PVT1"; oId "CUFF.79485.15"; nearest_ref "NR_003367"; class_code "j"; tss_id "TSS58758";
chr8	Cufflinks	exon	129001408	129001537	.	+	.	gene_id "XLOC_037120"; transcript_id "TCONS_00147431"; exon_number "4"; gene_name "PVT1"; oId "CUFF.79485.15"; nearest_ref "NR_003367"; class_code "j"; tss_id "TSS58758";
chr8	Cufflinks	exon	129082406	129082518	.	+	.	gene_id "XLOC_037120"; transcript_id "TCONS_00147431"; exon_number "5"; gene_name "PVT1"; oId "CUFF.79485.15"; nearest_ref "NR_003367"; class_code "j"; tss_id "TSS58758";
chr8	Cufflinks	exon	129108764	129108900	.	+	.	gene_id "XLOC_037120"; transcript_id "TCONS_00147431"; exon_number "6"; gene_name "PVT1"; oId "CUFF.79485.15"; nearest_ref "NR_003367"; class_code "j"; tss_id "TSS58758";
chr8	Cufflinks	exon	129113226	129113603	.	+	.	gene_id "XLOC_037120"; transcript_id "TCONS_00147431"; exon_number "7"; gene_name "PVT1"; oId "CUFF.79485.15"; nearest_ref "NR_003367"; class_code "j"; tss_id "TSS58758";
chr8	Cufflinks	exon	128806812	128806980	.	+	.	gene_id "XLOC_037120"; transcript_id "TCONS_00147429"; exon_number "1"; gene_name "PVT1"; oId "CUFF.79485.13"; nearest_ref "NR_003367"; class_code "j"; tss_id "TSS58758";
chr8	Cufflinks	exon	128902835	128903244	.	+	.	gene_id "XLOC_037120"; transcript_id "TCONS_00147429"; exon_number "2"; gene_name "PVT1"; oId "CUFF.79485.13"; nearest_ref "NR_003367"; class_code "j"; tss_id "TSS58758";
chr8	Cufflinks	exon	129001408	129001537	.	+	.	gene_id "XLOC_037120"; transcript_id "TCONS_00147429"; exon_number "3"; gene_name "PVT1"; oId "CUFF.79485.13"; nearest_ref "NR_003367"; class_code "j"; tss_id "TSS58758";
chr8	Cufflinks	exon	129021836	129021964	.	+	.	gene_id "XLOC_037120"; transcript_id "TCONS_00147429"; exon_number "4"; gene_name "PVT1"; oId "CUFF.79485.13"; nearest_ref "NR_003367"; class_code "j"; tss_id "TSS58758";
chr8	Cufflinks	exon	129022564	129022690	.	+	.	gene_id "XLOC_037120"; transcript_id "TCONS_00147429"; exon_number "5"; gene_name "PVT1"; oId "CUFF.79485.13"; nearest_ref "NR_003367"; class_code "j"; tss_id "TSS58758";
chr8	Cufflinks	exon	129082406	129082518	.	+	.	gene_id "XLOC_037120"; transcript_id "TCONS_00147429"; exon_number "6"; gene_name "PVT1"; oId "CUFF.79485.13"; nearest_ref "NR_003367"; class_code "j"; tss_id "TSS58758";
chr8	Cufflinks	exon	129108764	129108900	.	+	.	gene_id "XLOC_037120"; transcript_id "TCONS_00147429"; exon_number "7"; gene_name "PVT1"; oId "CUFF.79485.13"; nearest_ref "NR_003367"; class_code "j"; tss_id "TSS58758";
chr8	Cufflinks	exon	129111616	129111819	.	+	.	gene_id "XLOC_037120"; transcript_id "TCONS_00147429"; exon_number "8"; gene_name "PVT1"; oId "CUFF.79485.13"; nearest_ref "NR_003367"; class_code "j"; tss_id "TSS58758";
chr8	Cufflinks	exon	129113226	129113603	.	+	.	gene_id "XLOC_037120"; transcript_id "TCONS_00147429"; exon_number "9"; gene_name "PVT1"; oId "CUFF.79485.13"; nearest_ref "NR_003367"; class_code "j"; tss_id "TSS58758";
chr8	Cufflinks	exon	128806812	128806980	.	+	.	gene_id "XLOC_037120"; transcript_id "TCONS_00147428"; exon_number "1"; gene_name "PVT1"; oId "CUFF.79485.12"; nearest_ref "NR_003367"; class_code "j"; tss_id "TSS58758";
chr8	Cufflinks	exon	128902835	128903244	.	+	.	gene_id "XLOC_037120"; transcript_id "TCONS_00147428"; exon_number "2"; gene_name "PVT1"; oId "CUFF.79485.12"; nearest_ref "NR_003367"; class_code "j"; tss_id "TSS58758";
chr8	Cufflinks	exon	129001408	129001537	.	+	.	gene_id "XLOC_037120"; transcript_id "TCONS_00147428"; exon_number "3"; gene_name "PVT1"; oId "CUFF.79485.12"; nearest_ref "NR_003367"; class_code "j"; tss_id "TSS58758";
chr8	Cufflinks	exon	129021836	129021964	.	+	.	gene_id "XLOC_037120"; transcript_id "TCONS_00147428"; exon_number "4"; gene_name "PVT1"; oId "CUFF.79485.12"; nearest_ref "NR_003367"; class_code "j"; tss_id "TSS58758";
chr8	Cufflinks	exon	129022564	129022690	.	+	.	gene_id "XLOC_037120"; transcript_id "TCONS_00147428"; exon_number "5"; gene_name "PVT1"; oId "CUFF.79485.12"; nearest_ref "NR_003367"; class_code "j"; tss_id "TSS58758";
chr8	Cufflinks	exon	129082406	129082518	.	+	.	gene_id "XLOC_037120"; transcript_id "TCONS_00147428"; exon_number "6"; gene_name "PVT1"; oId "CUFF.79485.12"; nearest_ref "NR_003367"; class_code "j"; tss_id "TSS58758";
chr8	Cufflinks	exon	129094999	129095094	.	+	.	gene_id "XLOC_037120"; transcript_id "TCONS_00147428"; exon_number "7"; gene_name "PVT1"; oId "CUFF.79485.12"; nearest_ref "NR_003367"; class_code "j"; tss_id "TSS58758";
chr8	Cufflinks	exon	129108764	129108900	.	+	.	gene_id "XLOC_037120"; transcript_id "TCONS_00147428"; exon_number "8"; gene_name "PVT1"; oId "CUFF.79485.12"; nearest_ref "NR_003367"; class_code "j"; tss_id "TSS58758";
chr8	Cufflinks	exon	129113226	129113603	.	+	.	gene_id "XLOC_037120"; transcript_id "TCONS_00147428"; exon_number "9"; gene_name "PVT1"; oId "CUFF.79485.12"; nearest_ref "NR_003367"; class_code "j"; tss_id "TSS58758";
chr8	Cufflinks	exon	128806814	128806980	.	+	.	gene_id "XLOC_037120"; transcript_id "TCONS_00147434"; exon_number "1"; gene_name "PVT1"; oId "CUFF.79485.18"; nearest_ref "NR_003367"; class_code "j"; tss_id "TSS58758";
chr8	Cufflinks	exon	128902835	128903244	.	+	.	gene_id "XLOC_037120"; transcript_id "TCONS_00147434"; exon_number "2"; gene_name "PVT1"; oId "CUFF.79485.18"; nearest_ref "NR_003367"; class_code "j"; tss_id "TSS58758";
chr8	Cufflinks	exon	129001408	129001537	.	+	.	gene_id "XLOC_037120"; transcript_id "TCONS_00147434"; exon_number "3"; gene_name "PVT1"; oId "CUFF.79485.18"; nearest_ref "NR_003367"; class_code "j"; tss_id "TSS58758";
chr8	Cufflinks	exon	129108764	129108900	.	+	.	gene_id "XLOC_037120"; transcript_id "TCONS_00147434"; exon_number "4"; gene_name "PVT1"; oId "CUFF.79485.18"; nearest_ref "NR_003367"; class_code "j"; tss_id "TSS58758";
chr8	Cufflinks	exon	129111616	129111819	.	+	.	gene_id "XLOC_037120"; transcript_id "TCONS_00147434"; exon_number "5"; gene_name "PVT1"; oId "CUFF.79485.18"; nearest_ref "NR_003367"; class_code "j"; tss_id "TSS58758";
chr8	Cufflinks	exon	129113226	129113603	.	+	.	gene_id "XLOC_037120"; transcript_id "TCONS_00147434"; exon_number "6"; gene_name "PVT1"; oId "CUFF.79485.18"; nearest_ref "NR_003367"; class_code "j"; tss_id "TSS58758";
chr8	Cufflinks	exon	128806814	128806980	.	+	.	gene_id "XLOC_037120"; transcript_id "TCONS_00147433"; exon_number "1"; gene_name "PVT1"; oId "CUFF.79485.17"; nearest_ref "NR_003367"; class_code "j"; tss_id "TSS58758";
chr8	Cufflinks	exon	128902835	128903244	.	+	.	gene_id "XLOC_037120"; transcript_id "TCONS_00147433"; exon_number "2"; gene_name "PVT1"; oId "CUFF.79485.17"; nearest_ref "NR_003367"; class_code "j"; tss_id "TSS58758";
chr8	Cufflinks	exon	128951754	128951922	.	+	.	gene_id "XLOC_037120"; transcript_id "TCONS_00147433"; exon_number "3"; gene_name "PVT1"; oId "CUFF.79485.17"; nearest_ref "NR_003367"; class_code "j"; tss_id "TSS58758";
chr8	Cufflinks	exon	129001408	129001537	.	+	.	gene_id "XLOC_037120"; transcript_id "TCONS_00147433"; exon_number "4"; gene_name "PVT1"; oId "CUFF.79485.17"; nearest_ref "NR_003367"; class_code "j"; tss_id "TSS58758";
chr8	Cufflinks	exon	129082406	129082518	.	+	.	gene_id "XLOC_037120"; transcript_id "TCONS_00147433"; exon_number "5"; gene_name "PVT1"; oId "CUFF.79485.17"; nearest_ref "NR_003367"; class_code "j"; tss_id "TSS58758";
chr8	Cufflinks	exon	129108764	129108900	.	+	.	gene_id "XLOC_037120"; transcript_id "TCONS_00147433"; exon_number "6"; gene_name "PVT1"; oId "CUFF.79485.17"; nearest_ref "NR_003367"; class_code "j"; tss_id "TSS58758";
chr8	Cufflinks	exon	129111616	129111819	.	+	.	gene_id "XLOC_037120"; transcript_id "TCONS_00147433"; exon_number "7"; gene_name "PVT1"; oId "CUFF.79485.17"; nearest_ref "NR_003367"; class_code "j"; tss_id "TSS58758";
chr8	Cufflinks	exon	129113226	129113603	.	+	.	gene_id "XLOC_037120"; transcript_id "TCONS_00147433"; exon_number "8"; gene_name "PVT1"; oId "CUFF.79485.17"; nearest_ref "NR_003367"; class_code "j"; tss_id "TSS58758";
chr8	Cufflinks	exon	128806817	128806980	.	+	.	gene_id "XLOC_037120"; transcript_id "TCONS_00147435"; exon_number "1"; gene_name "PVT1"; oId "CUFF.79485.22"; nearest_ref "NR_003367"; class_code "j"; tss_id "TSS58758";
chr8	Cufflinks	exon	128902835	128903244	.	+	.	gene_id "XLOC_037120"; transcript_id "TCONS_00147435"; exon_number "2"; gene_name "PVT1"; oId "CUFF.79485.22"; nearest_ref "NR_003367"; class_code "j"; tss_id "TSS58758";
chr8	Cufflinks	exon	128951754	128951922	.	+	.	gene_id "XLOC_037120"; transcript_id "TCONS_00147435"; exon_number "3"; gene_name "PVT1"; oId "CUFF.79485.22"; nearest_ref "NR_003367"; class_code "j"; tss_id "TSS58758";
chr8	Cufflinks	exon	129001408	129001537	.	+	.	gene_id "XLOC_037120"; transcript_id "TCONS_00147435"; exon_number "4"; gene_name "PVT1"; oId "CUFF.79485.22"; nearest_ref "NR_003367"; class_code "j"; tss_id "TSS58758";
chr8	Cufflinks	exon	129008807	129009685	.	+	.	gene_id "XLOC_037120"; transcript_id "TCONS_00147435"; exon_number "5"; gene_name "PVT1"; oId "CUFF.79485.22"; nearest_ref "NR_003367"; class_code "j"; tss_id "TSS58758";
chr8	Cufflinks	exon	128806817	128806980	.	+	.	gene_id "XLOC_037120"; transcript_id "TCONS_00147439"; exon_number "1"; gene_name "PVT1"; oId "CUFF.79485.23"; nearest_ref "NR_003367"; class_code "j"; tss_id "TSS58758";
chr8	Cufflinks	exon	128808140	128808254	.	+	.	gene_id "XLOC_037120"; transcript_id "TCONS_00147439"; exon_number "2"; gene_name "PVT1"; oId "CUFF.79485.23"; nearest_ref "NR_003367"; class_code "j"; tss_id "TSS58758";
chr8	Cufflinks	exon	128867401	128867565	.	+	.	gene_id "XLOC_037120"; transcript_id "TCONS_00147439"; exon_number "3"; gene_name "PVT1"; oId "CUFF.79485.23"; nearest_ref "NR_003367"; class_code "j"; tss_id "TSS58758";
chr8	Cufflinks	exon	128902835	128903244	.	+	.	gene_id "XLOC_037120"; transcript_id "TCONS_00147439"; exon_number "4"; gene_name "PVT1"; oId "CUFF.79485.23"; nearest_ref "NR_003367"; class_code "j"; tss_id "TSS58758";
chr8	Cufflinks	exon	128951754	128951922	.	+	.	gene_id "XLOC_037120"; transcript_id "TCONS_00147439"; exon_number "5"; gene_name "PVT1"; oId "CUFF.79485.23"; nearest_ref "NR_003367"; class_code "j"; tss_id "TSS58758";
chr8	Cufflinks	exon	129001408	129001537	.	+	.	gene_id "XLOC_037120"; transcript_id "TCONS_00147439"; exon_number "6"; gene_name "PVT1"; oId "CUFF.79485.23"; nearest_ref "NR_003367"; class_code "j"; tss_id "TSS58758";
chr8	Cufflinks	exon	129021836	129021964	.	+	.	gene_id "XLOC_037120"; transcript_id "TCONS_00147439"; exon_number "7"; gene_name "PVT1"; oId "CUFF.79485.23"; nearest_ref "NR_003367"; class_code "j"; tss_id "TSS58758";
chr8	Cufflinks	exon	129022564	129022690	.	+	.	gene_id "XLOC_037120"; transcript_id "TCONS_00147439"; exon_number "8"; gene_name "PVT1"; oId "CUFF.79485.23"; nearest_ref "NR_003367"; class_code "j"; tss_id "TSS58758";
chr8	Cufflinks	exon	129082406	129082518	.	+	.	gene_id "XLOC_037120"; transcript_id "TCONS_00147439"; exon_number "9"; gene_name "PVT1"; oId "CUFF.79485.23"; nearest_ref "NR_003367"; class_code "j"; tss_id "TSS58758";
chr8	Cufflinks	exon	129108764	129108900	.	+	.	gene_id "XLOC_037120"; transcript_id "TCONS_00147439"; exon_number "10"; gene_name "PVT1"; oId "CUFF.79485.23"; nearest_ref "NR_003367"; class_code "j"; tss_id "TSS58758";
chr8	Cufflinks	exon	129113226	129113603	.	+	.	gene_id "XLOC_037120"; transcript_id "TCONS_00147439"; exon_number "11"; gene_name "PVT1"; oId "CUFF.79485.23"; nearest_ref "NR_003367"; class_code "j"; tss_id "TSS58758";
chr8	Cufflinks	exon	128806817	128806980	.	+	.	gene_id "XLOC_037120"; transcript_id "TCONS_00147438"; exon_number "1"; gene_name "PVT1"; oId "CUFF.79485.21"; nearest_ref "NR_003367"; class_code "j"; tss_id "TSS58758";
chr8	Cufflinks	exon	128902835	128903244	.	+	.	gene_id "XLOC_037120"; transcript_id "TCONS_00147438"; exon_number "2"; gene_name "PVT1"; oId "CUFF.79485.21"; nearest_ref "NR_003367"; class_code "j"; tss_id "TSS58758";
chr8	Cufflinks	exon	128951754	128951922	.	+	.	gene_id "XLOC_037120"; transcript_id "TCONS_00147438"; exon_number "3"; gene_name "PVT1"; oId "CUFF.79485.21"; nearest_ref "NR_003367"; class_code "j"; tss_id "TSS58758";
chr8	Cufflinks	exon	129001408	129001537	.	+	.	gene_id "XLOC_037120"; transcript_id "TCONS_00147438"; exon_number "4"; gene_name "PVT1"; oId "CUFF.79485.21"; nearest_ref "NR_003367"; class_code "j"; tss_id "TSS58758";
chr8	Cufflinks	exon	129021836	129021964	.	+	.	gene_id "XLOC_037120"; transcript_id "TCONS_00147438"; exon_number "5"; gene_name "PVT1"; oId "CUFF.79485.21"; nearest_ref "NR_003367"; class_code "j"; tss_id "TSS58758";
chr8	Cufflinks	exon	129022564	129022690	.	+	.	gene_id "XLOC_037120"; transcript_id "TCONS_00147438"; exon_number "6"; gene_name "PVT1"; oId "CUFF.79485.21"; nearest_ref "NR_003367"; class_code "j"; tss_id "TSS58758";
chr8	Cufflinks	exon	129082406	129082607	.	+	.	gene_id "XLOC_037120"; transcript_id "TCONS_00147438"; exon_number "7"; gene_name "PVT1"; oId "CUFF.79485.21"; nearest_ref "NR_003367"; class_code "j"; tss_id "TSS58758";
chr8	Cufflinks	exon	129108764	129108900	.	+	.	gene_id "XLOC_037120"; transcript_id "TCONS_00147438"; exon_number "8"; gene_name "PVT1"; oId "CUFF.79485.21"; nearest_ref "NR_003367"; class_code "j"; tss_id "TSS58758";
chr8	Cufflinks	exon	129111616	129111819	.	+	.	gene_id "XLOC_037120"; transcript_id "TCONS_00147438"; exon_number "9"; gene_name "PVT1"; oId "CUFF.79485.21"; nearest_ref "NR_003367"; class_code "j"; tss_id "TSS58758";
chr8	Cufflinks	exon	129113226	129113603	.	+	.	gene_id "XLOC_037120"; transcript_id "TCONS_00147438"; exon_number "10"; gene_name "PVT1"; oId "CUFF.79485.21"; nearest_ref "NR_003367"; class_code "j"; tss_id "TSS58758";
chr8	Cufflinks	exon	128806817	128806980	.	+	.	gene_id "XLOC_037120"; transcript_id "TCONS_00147437"; exon_number "1"; gene_name "PVT1"; oId "CUFF.79485.20"; nearest_ref "NR_003367"; class_code "j"; tss_id "TSS58758";
chr8	Cufflinks	exon	128902835	128903244	.	+	.	gene_id "XLOC_037120"; transcript_id "TCONS_00147437"; exon_number "2"; gene_name "PVT1"; oId "CUFF.79485.20"; nearest_ref "NR_003367"; class_code "j"; tss_id "TSS58758";
chr8	Cufflinks	exon	128951754	128951922	.	+	.	gene_id "XLOC_037120"; transcript_id "TCONS_00147437"; exon_number "3"; gene_name "PVT1"; oId "CUFF.79485.20"; nearest_ref "NR_003367"; class_code "j"; tss_id "TSS58758";
chr8	Cufflinks	exon	129001408	129001537	.	+	.	gene_id "XLOC_037120"; transcript_id "TCONS_00147437"; exon_number "4"; gene_name "PVT1"; oId "CUFF.79485.20"; nearest_ref "NR_003367"; class_code "j"; tss_id "TSS58758";
chr8	Cufflinks	exon	129021836	129021964	.	+	.	gene_id "XLOC_037120"; transcript_id "TCONS_00147437"; exon_number "5"; gene_name "PVT1"; oId "CUFF.79485.20"; nearest_ref "NR_003367"; class_code "j"; tss_id "TSS58758";
chr8	Cufflinks	exon	129022564	129022690	.	+	.	gene_id "XLOC_037120"; transcript_id "TCONS_00147437"; exon_number "6"; gene_name "PVT1"; oId "CUFF.79485.20"; nearest_ref "NR_003367"; class_code "j"; tss_id "TSS58758";
chr8	Cufflinks	exon	129082406	129082518	.	+	.	gene_id "XLOC_037120"; transcript_id "TCONS_00147437"; exon_number "7"; gene_name "PVT1"; oId "CUFF.79485.20"; nearest_ref "NR_003367"; class_code "j"; tss_id "TSS58758";
chr8	Cufflinks	exon	129108764	129108900	.	+	.	gene_id "XLOC_037120"; transcript_id "TCONS_00147437"; exon_number "8"; gene_name "PVT1"; oId "CUFF.79485.20"; nearest_ref "NR_003367"; class_code "j"; tss_id "TSS58758";
chr8	Cufflinks	exon	129113226	129113603	.	+	.	gene_id "XLOC_037120"; transcript_id "TCONS_00147437"; exon_number "9"; gene_name "PVT1"; oId "CUFF.79485.20"; nearest_ref "NR_003367"; class_code "j"; tss_id "TSS58758";
chr8	Cufflinks	exon	128806817	128806980	.	+	.	gene_id "XLOC_037120"; transcript_id "TCONS_00147436"; exon_number "1"; gene_name "PVT1"; oId "CUFF.79485.19"; nearest_ref "NR_003367"; class_code "j"; tss_id "TSS58758";
chr8	Cufflinks	exon	128867401	128867565	.	+	.	gene_id "XLOC_037120"; transcript_id "TCONS_00147436"; exon_number "2"; gene_name "PVT1"; oId "CUFF.79485.19"; nearest_ref "NR_003367"; class_code "j"; tss_id "TSS58758";
chr8	Cufflinks	exon	128902835	128903244	.	+	.	gene_id "XLOC_037120"; transcript_id "TCONS_00147436"; exon_number "3"; gene_name "PVT1"; oId "CUFF.79485.19"; nearest_ref "NR_003367"; class_code "j"; tss_id "TSS58758";
chr8	Cufflinks	exon	128951754	128951922	.	+	.	gene_id "XLOC_037120"; transcript_id "TCONS_00147436"; exon_number "4"; gene_name "PVT1"; oId "CUFF.79485.19"; nearest_ref "NR_003367"; class_code "j"; tss_id "TSS58758";
chr8	Cufflinks	exon	129001408	129001537	.	+	.	gene_id "XLOC_037120"; transcript_id "TCONS_00147436"; exon_number "5"; gene_name "PVT1"; oId "CUFF.79485.19"; nearest_ref "NR_003367"; class_code "j"; tss_id "TSS58758";
chr8	Cufflinks	exon	129021836	129021964	.	+	.	gene_id "XLOC_037120"; transcript_id "TCONS_00147436"; exon_number "6"; gene_name "PVT1"; oId "CUFF.79485.19"; nearest_ref "NR_003367"; class_code "j"; tss_id "TSS58758";
chr8	Cufflinks	exon	129022564	129022690	.	+	.	gene_id "XLOC_037120"; transcript_id "TCONS_00147436"; exon_number "7"; gene_name "PVT1"; oId "CUFF.79485.19"; nearest_ref "NR_003367"; class_code "j"; tss_id "TSS58758";
chr8	Cufflinks	exon	129082406	129082518	.	+	.	gene_id "XLOC_037120"; transcript_id "TCONS_00147436"; exon_number "8"; gene_name "PVT1"; oId "CUFF.79485.19"; nearest_ref "NR_003367"; class_code "j"; tss_id "TSS58758";
chr8	Cufflinks	exon	129108764	129108900	.	+	.	gene_id "XLOC_037120"; transcript_id "TCONS_00147436"; exon_number "9"; gene_name "PVT1"; oId "CUFF.79485.19"; nearest_ref "NR_003367"; class_code "j"; tss_id "TSS58758";
chr8	Cufflinks	exon	129113226	129113603	.	+	.	gene_id "XLOC_037120"; transcript_id "TCONS_00147436"; exon_number "10"; gene_name "PVT1"; oId "CUFF.79485.19"; nearest_ref "NR_003367"; class_code "j"; tss_id "TSS58758";
chr8	Cufflinks	exon	128806818	128806980	.	+	.	gene_id "XLOC_037120"; transcript_id "TCONS_00147449"; exon_number "1"; gene_name "PVT1"; oId "CUFF.79485.33"; nearest_ref "NR_003367"; class_code "j"; tss_id "TSS58758";
chr8	Cufflinks	exon	128902835	128903244	.	+	.	gene_id "XLOC_037120"; transcript_id "TCONS_00147449"; exon_number "2"; gene_name "PVT1"; oId "CUFF.79485.33"; nearest_ref "NR_003367"; class_code "j"; tss_id "TSS58758";
chr8	Cufflinks	exon	129001408	129001537	.	+	.	gene_id "XLOC_037120"; transcript_id "TCONS_00147449"; exon_number "3"; gene_name "PVT1"; oId "CUFF.79485.33"; nearest_ref "NR_003367"; class_code "j"; tss_id "TSS58758";
chr8	Cufflinks	exon	129082406	129082607	.	+	.	gene_id "XLOC_037120"; transcript_id "TCONS_00147449"; exon_number "4"; gene_name "PVT1"; oId "CUFF.79485.33"; nearest_ref "NR_003367"; class_code "j"; tss_id "TSS58758";
chr8	Cufflinks	exon	129108767	129108900	.	+	.	gene_id "XLOC_037120"; transcript_id "TCONS_00147449"; exon_number "5"; gene_name "PVT1"; oId "CUFF.79485.33"; nearest_ref "NR_003367"; class_code "j"; tss_id "TSS58758";
chr8	Cufflinks	exon	129113226	129113603	.	+	.	gene_id "XLOC_037120"; transcript_id "TCONS_00147449"; exon_number "6"; gene_name "PVT1"; oId "CUFF.79485.33"; nearest_ref "NR_003367"; class_code "j"; tss_id "TSS58758";
chr8	Cufflinks	exon	128806818	128806980	.	+	.	gene_id "XLOC_037120"; transcript_id "TCONS_00147450"; exon_number "1"; gene_name "PVT1"; oId "CUFF.79485.34"; nearest_ref "NR_003367"; class_code "j"; tss_id "TSS58758";
chr8	Cufflinks	exon	128902835	128903244	.	+	.	gene_id "XLOC_037120"; transcript_id "TCONS_00147450"; exon_number "2"; gene_name "PVT1"; oId "CUFF.79485.34"; nearest_ref "NR_003367"; class_code "j"; tss_id "TSS58758";
chr8	Cufflinks	exon	128951754	128951922	.	+	.	gene_id "XLOC_037120"; transcript_id "TCONS_00147450"; exon_number "3"; gene_name "PVT1"; oId "CUFF.79485.34"; nearest_ref "NR_003367"; class_code "j"; tss_id "TSS58758";
chr8	Cufflinks	exon	128996150	128996450	.	+	.	gene_id "XLOC_037120"; transcript_id "TCONS_00147450"; exon_number "4"; gene_name "PVT1"; oId "CUFF.79485.34"; nearest_ref "NR_003367"; class_code "j"; tss_id "TSS58758";
chr8	Cufflinks	exon	129001408	129001537	.	+	.	gene_id "XLOC_037120"; transcript_id "TCONS_00147450"; exon_number "5"; gene_name "PVT1"; oId "CUFF.79485.34"; nearest_ref "NR_003367"; class_code "j"; tss_id "TSS58758";
chr8	Cufflinks	exon	129021836	129021964	.	+	.	gene_id "XLOC_037120"; transcript_id "TCONS_00147450"; exon_number "6"; gene_name "PVT1"; oId "CUFF.79485.34"; nearest_ref "NR_003367"; class_code "j"; tss_id "TSS58758";
chr8	Cufflinks	exon	129022564	129022690	.	+	.	gene_id "XLOC_037120"; transcript_id "TCONS_00147450"; exon_number "7"; gene_name "PVT1"; oId "CUFF.79485.34"; nearest_ref "NR_003367"; class_code "j"; tss_id "TSS58758";
chr8	Cufflinks	exon	129082406	129082518	.	+	.	gene_id "XLOC_037120"; transcript_id "TCONS_00147450"; exon_number "8"; gene_name "PVT1"; oId "CUFF.79485.34"; nearest_ref "NR_003367"; class_code "j"; tss_id "TSS58758";
chr8	Cufflinks	exon	129108764	129108900	.	+	.	gene_id "XLOC_037120"; transcript_id "TCONS_00147450"; exon_number "9"; gene_name "PVT1"; oId "CUFF.79485.34"; nearest_ref "NR_003367"; class_code "j"; tss_id "TSS58758";
chr8	Cufflinks	exon	129113226	129113603	.	+	.	gene_id "XLOC_037120"; transcript_id "TCONS_00147450"; exon_number "10"; gene_name "PVT1"; oId "CUFF.79485.34"; nearest_ref "NR_003367"; class_code "j"; tss_id "TSS58758";
chr8	Cufflinks	exon	128806818	128806980	.	+	.	gene_id "XLOC_037120"; transcript_id "TCONS_00147451"; exon_number "1"; gene_name "PVT1"; oId "CUFF.79485.35"; nearest_ref "NR_003367"; class_code "j"; tss_id "TSS58758";
chr8	Cufflinks	exon	128902835	128903244	.	+	.	gene_id "XLOC_037120"; transcript_id "TCONS_00147451"; exon_number "2"; gene_name "PVT1"; oId "CUFF.79485.35"; nearest_ref "NR_003367"; class_code "j"; tss_id "TSS58758";
chr8	Cufflinks	exon	128951754	128951922	.	+	.	gene_id "XLOC_037120"; transcript_id "TCONS_00147451"; exon_number "3"; gene_name "PVT1"; oId "CUFF.79485.35"; nearest_ref "NR_003367"; class_code "j"; tss_id "TSS58758";
chr8	Cufflinks	exon	129001408	129001537	.	+	.	gene_id "XLOC_037120"; transcript_id "TCONS_00147451"; exon_number "4"; gene_name "PVT1"; oId "CUFF.79485.35"; nearest_ref "NR_003367"; class_code "j"; tss_id "TSS58758";
chr8	Cufflinks	exon	129021836	129021964	.	+	.	gene_id "XLOC_037120"; transcript_id "TCONS_00147451"; exon_number "5"; gene_name "PVT1"; oId "CUFF.79485.35"; nearest_ref "NR_003367"; class_code "j"; tss_id "TSS58758";
chr8	Cufflinks	exon	129022564	129022690	.	+	.	gene_id "XLOC_037120"; transcript_id "TCONS_00147451"; exon_number "6"; gene_name "PVT1"; oId "CUFF.79485.35"; nearest_ref "NR_003367"; class_code "j"; tss_id "TSS58758";
chr8	Cufflinks	exon	129108764	129108900	.	+	.	gene_id "XLOC_037120"; transcript_id "TCONS_00147451"; exon_number "7"; gene_name "PVT1"; oId "CUFF.79485.35"; nearest_ref "NR_003367"; class_code "j"; tss_id "TSS58758";
chr8	Cufflinks	exon	129113226	129113603	.	+	.	gene_id "XLOC_037120"; transcript_id "TCONS_00147451"; exon_number "8"; gene_name "PVT1"; oId "CUFF.79485.35"; nearest_ref "NR_003367"; class_code "j"; tss_id "TSS58758";
chr8	Cufflinks	exon	128806818	128806980	.	+	.	gene_id "XLOC_037120"; transcript_id "TCONS_00147453"; exon_number "1"; gene_name "PVT1"; oId "CUFF.79485.37"; nearest_ref "NR_003367"; class_code "j"; tss_id "TSS58758";
chr8	Cufflinks	exon	128902835	128903244	.	+	.	gene_id "XLOC_037120"; transcript_id "TCONS_00147453"; exon_number "2"; gene_name "PVT1"; oId "CUFF.79485.37"; nearest_ref "NR_003367"; class_code "j"; tss_id "TSS58758";
chr8	Cufflinks	exon	129001408	129001537	.	+	.	gene_id "XLOC_037120"; transcript_id "TCONS_00147453"; exon_number "3"; gene_name "PVT1"; oId "CUFF.79485.37"; nearest_ref "NR_003367"; class_code "j"; tss_id "TSS58758";
chr8	Cufflinks	exon	129082406	129082518	.	+	.	gene_id "XLOC_037120"; transcript_id "TCONS_00147453"; exon_number "4"; gene_name "PVT1"; oId "CUFF.79485.37"; nearest_ref "NR_003367"; class_code "j"; tss_id "TSS58758";
chr8	Cufflinks	exon	129108764	129108900	.	+	.	gene_id "XLOC_037120"; transcript_id "TCONS_00147453"; exon_number "5"; gene_name "PVT1"; oId "CUFF.79485.37"; nearest_ref "NR_003367"; class_code "j"; tss_id "TSS58758";
chr8	Cufflinks	exon	129111616	129111819	.	+	.	gene_id "XLOC_037120"; transcript_id "TCONS_00147453"; exon_number "6"; gene_name "PVT1"; oId "CUFF.79485.37"; nearest_ref "NR_003367"; class_code "j"; tss_id "TSS58758";
chr8	Cufflinks	exon	129113226	129113603	.	+	.	gene_id "XLOC_037120"; transcript_id "TCONS_00147453"; exon_number "7"; gene_name "PVT1"; oId "CUFF.79485.37"; nearest_ref "NR_003367"; class_code "j"; tss_id "TSS58758";
chr8	Cufflinks	exon	128806818	128806980	.	+	.	gene_id "XLOC_037120"; transcript_id "TCONS_00147452"; exon_number "1"; gene_name "PVT1"; oId "CUFF.79485.36"; nearest_ref "NR_003367"; class_code "j"; tss_id "TSS58758";
chr8	Cufflinks	exon	128902835	128903244	.	+	.	gene_id "XLOC_037120"; transcript_id "TCONS_00147452"; exon_number "2"; gene_name "PVT1"; oId "CUFF.79485.36"; nearest_ref "NR_003367"; class_code "j"; tss_id "TSS58758";
chr8	Cufflinks	exon	128951754	128951922	.	+	.	gene_id "XLOC_037120"; transcript_id "TCONS_00147452"; exon_number "3"; gene_name "PVT1"; oId "CUFF.79485.36"; nearest_ref "NR_003367"; class_code "j"; tss_id "TSS58758";
chr8	Cufflinks	exon	129001408	129001537	.	+	.	gene_id "XLOC_037120"; transcript_id "TCONS_00147452"; exon_number "4"; gene_name "PVT1"; oId "CUFF.79485.36"; nearest_ref "NR_003367"; class_code "j"; tss_id "TSS58758";
chr8	Cufflinks	exon	129108764	129108900	.	+	.	gene_id "XLOC_037120"; transcript_id "TCONS_00147452"; exon_number "5"; gene_name "PVT1"; oId "CUFF.79485.36"; nearest_ref "NR_003367"; class_code "j"; tss_id "TSS58758";
chr8	Cufflinks	exon	129111616	129111819	.	+	.	gene_id "XLOC_037120"; transcript_id "TCONS_00147452"; exon_number "6"; gene_name "PVT1"; oId "CUFF.79485.36"; nearest_ref "NR_003367"; class_code "j"; tss_id "TSS58758";
chr8	Cufflinks	exon	129113226	129113603	.	+	.	gene_id "XLOC_037120"; transcript_id "TCONS_00147452"; exon_number "7"; gene_name "PVT1"; oId "CUFF.79485.36"; nearest_ref "NR_003367"; class_code "j"; tss_id "TSS58758";
chr8	Cufflinks	exon	128806818	128806980	.	+	.	gene_id "XLOC_037120"; transcript_id "TCONS_00147448"; exon_number "1"; gene_name "PVT1"; oId "CUFF.79485.32"; nearest_ref "NR_003367"; class_code "j"; tss_id "TSS58758";
chr8	Cufflinks	exon	128902835	128903244	.	+	.	gene_id "XLOC_037120"; transcript_id "TCONS_00147448"; exon_number "2"; gene_name "PVT1"; oId "CUFF.79485.32"; nearest_ref "NR_003367"; class_code "j"; tss_id "TSS58758";
chr8	Cufflinks	exon	128951754	128951922	.	+	.	gene_id "XLOC_037120"; transcript_id "TCONS_00147448"; exon_number "3"; gene_name "PVT1"; oId "CUFF.79485.32"; nearest_ref "NR_003367"; class_code "j"; tss_id "TSS58758";
chr8	Cufflinks	exon	128996150	128996450	.	+	.	gene_id "XLOC_037120"; transcript_id "TCONS_00147448"; exon_number "4"; gene_name "PVT1"; oId "CUFF.79485.32"; nearest_ref "NR_003367"; class_code "j"; tss_id "TSS58758";
chr8	Cufflinks	exon	129001408	129001537	.	+	.	gene_id "XLOC_037120"; transcript_id "TCONS_00147448"; exon_number "5"; gene_name "PVT1"; oId "CUFF.79485.32"; nearest_ref "NR_003367"; class_code "j"; tss_id "TSS58758";
chr8	Cufflinks	exon	129021836	129021964	.	+	.	gene_id "XLOC_037120"; transcript_id "TCONS_00147448"; exon_number "6"; gene_name "PVT1"; oId "CUFF.79485.32"; nearest_ref "NR_003367"; class_code "j"; tss_id "TSS58758";
chr8	Cufflinks	exon	129022564	129022690	.	+	.	gene_id "XLOC_037120"; transcript_id "TCONS_00147448"; exon_number "7"; gene_name "PVT1"; oId "CUFF.79485.32"; nearest_ref "NR_003367"; class_code "j"; tss_id "TSS58758";
chr8	Cufflinks	exon	129082406	129082518	.	+	.	gene_id "XLOC_037120"; transcript_id "TCONS_00147448"; exon_number "8"; gene_name "PVT1"; oId "CUFF.79485.32"; nearest_ref "NR_003367"; class_code "j"; tss_id "TSS58758";
chr8	Cufflinks	exon	129108764	129108900	.	+	.	gene_id "XLOC_037120"; transcript_id "TCONS_00147448"; exon_number "9"; gene_name "PVT1"; oId "CUFF.79485.32"; nearest_ref "NR_003367"; class_code "j"; tss_id "TSS58758";
chr8	Cufflinks	exon	129111616	129111819	.	+	.	gene_id "XLOC_037120"; transcript_id "TCONS_00147448"; exon_number "10"; gene_name "PVT1"; oId "CUFF.79485.32"; nearest_ref "NR_003367"; class_code "j"; tss_id "TSS58758";
chr8	Cufflinks	exon	129113226	129113603	.	+	.	gene_id "XLOC_037120"; transcript_id "TCONS_00147448"; exon_number "11"; gene_name "PVT1"; oId "CUFF.79485.32"; nearest_ref "NR_003367"; class_code "j"; tss_id "TSS58758";
chr8	Cufflinks	exon	128806818	128806980	.	+	.	gene_id "XLOC_037120"; transcript_id "TCONS_00147444"; exon_number "1"; gene_name "PVT1"; oId "CUFF.79485.28"; nearest_ref "NR_003367"; class_code "j"; tss_id "TSS58758";
chr8	Cufflinks	exon	128902835	128903244	.	+	.	gene_id "XLOC_037120"; transcript_id "TCONS_00147444"; exon_number "2"; gene_name "PVT1"; oId "CUFF.79485.28"; nearest_ref "NR_003367"; class_code "j"; tss_id "TSS58758";
chr8	Cufflinks	exon	128951754	128951922	.	+	.	gene_id "XLOC_037120"; transcript_id "TCONS_00147444"; exon_number "3"; gene_name "PVT1"; oId "CUFF.79485.28"; nearest_ref "NR_003367"; class_code "j"; tss_id "TSS58758";
chr8	Cufflinks	exon	128996150	128996450	.	+	.	gene_id "XLOC_037120"; transcript_id "TCONS_00147444"; exon_number "4"; gene_name "PVT1"; oId "CUFF.79485.28"; nearest_ref "NR_003367"; class_code "j"; tss_id "TSS58758";
chr8	Cufflinks	exon	129001408	129001537	.	+	.	gene_id "XLOC_037120"; transcript_id "TCONS_00147444"; exon_number "5"; gene_name "PVT1"; oId "CUFF.79485.28"; nearest_ref "NR_003367"; class_code "j"; tss_id "TSS58758";
chr8	Cufflinks	exon	129108764	129108900	.	+	.	gene_id "XLOC_037120"; transcript_id "TCONS_00147444"; exon_number "6"; gene_name "PVT1"; oId "CUFF.79485.28"; nearest_ref "NR_003367"; class_code "j"; tss_id "TSS58758";
chr8	Cufflinks	exon	129111616	129111819	.	+	.	gene_id "XLOC_037120"; transcript_id "TCONS_00147444"; exon_number "7"; gene_name "PVT1"; oId "CUFF.79485.28"; nearest_ref "NR_003367"; class_code "j"; tss_id "TSS58758";
chr8	Cufflinks	exon	129113226	129113603	.	+	.	gene_id "XLOC_037120"; transcript_id "TCONS_00147444"; exon_number "8"; gene_name "PVT1"; oId "CUFF.79485.28"; nearest_ref "NR_003367"; class_code "j"; tss_id "TSS58758";
chr8	Cufflinks	exon	128806818	128806980	.	+	.	gene_id "XLOC_037120"; transcript_id "TCONS_00147445"; exon_number "1"; gene_name "PVT1"; oId "CUFF.79485.29"; nearest_ref "NR_003367"; class_code "j"; tss_id "TSS58758";
chr8	Cufflinks	exon	128902835	128903244	.	+	.	gene_id "XLOC_037120"; transcript_id "TCONS_00147445"; exon_number "2"; gene_name "PVT1"; oId "CUFF.79485.29"; nearest_ref "NR_003367"; class_code "j"; tss_id "TSS58758";
chr8	Cufflinks	exon	128951754	128951922	.	+	.	gene_id "XLOC_037120"; transcript_id "TCONS_00147445"; exon_number "3"; gene_name "PVT1"; oId "CUFF.79485.29"; nearest_ref "NR_003367"; class_code "j"; tss_id "TSS58758";
chr8	Cufflinks	exon	128996150	128996450	.	+	.	gene_id "XLOC_037120"; transcript_id "TCONS_00147445"; exon_number "4"; gene_name "PVT1"; oId "CUFF.79485.29"; nearest_ref "NR_003367"; class_code "j"; tss_id "TSS58758";
chr8	Cufflinks	exon	129001408	129001537	.	+	.	gene_id "XLOC_037120"; transcript_id "TCONS_00147445"; exon_number "5"; gene_name "PVT1"; oId "CUFF.79485.29"; nearest_ref "NR_003367"; class_code "j"; tss_id "TSS58758";
chr8	Cufflinks	exon	129082406	129082518	.	+	.	gene_id "XLOC_037120"; transcript_id "TCONS_00147445"; exon_number "6"; gene_name "PVT1"; oId "CUFF.79485.29"; nearest_ref "NR_003367"; class_code "j"; tss_id "TSS58758";
chr8	Cufflinks	exon	129108764	129108900	.	+	.	gene_id "XLOC_037120"; transcript_id "TCONS_00147445"; exon_number "7"; gene_name "PVT1"; oId "CUFF.79485.29"; nearest_ref "NR_003367"; class_code "j"; tss_id "TSS58758";
chr8	Cufflinks	exon	129111616	129111819	.	+	.	gene_id "XLOC_037120"; transcript_id "TCONS_00147445"; exon_number "8"; gene_name "PVT1"; oId "CUFF.79485.29"; nearest_ref "NR_003367"; class_code "j"; tss_id "TSS58758";
chr8	Cufflinks	exon	129113226	129113603	.	+	.	gene_id "XLOC_037120"; transcript_id "TCONS_00147445"; exon_number "9"; gene_name "PVT1"; oId "CUFF.79485.29"; nearest_ref "NR_003367"; class_code "j"; tss_id "TSS58758";
chr8	Cufflinks	exon	128806818	128806980	.	+	.	gene_id "XLOC_037120"; transcript_id "TCONS_00147446"; exon_number "1"; gene_name "PVT1"; oId "CUFF.79485.30"; nearest_ref "NR_003367"; class_code "j"; tss_id "TSS58758";
chr8	Cufflinks	exon	128902835	128903244	.	+	.	gene_id "XLOC_037120"; transcript_id "TCONS_00147446"; exon_number "2"; gene_name "PVT1"; oId "CUFF.79485.30"; nearest_ref "NR_003367"; class_code "j"; tss_id "TSS58758";
chr8	Cufflinks	exon	129001408	129001537	.	+	.	gene_id "XLOC_037120"; transcript_id "TCONS_00147446"; exon_number "3"; gene_name "PVT1"; oId "CUFF.79485.30"; nearest_ref "NR_003367"; class_code "j"; tss_id "TSS58758";
chr8	Cufflinks	exon	129082406	129082518	.	+	.	gene_id "XLOC_037120"; transcript_id "TCONS_00147446"; exon_number "4"; gene_name "PVT1"; oId "CUFF.79485.30"; nearest_ref "NR_003367"; class_code "j"; tss_id "TSS58758";
chr8	Cufflinks	exon	129094999	129095094	.	+	.	gene_id "XLOC_037120"; transcript_id "TCONS_00147446"; exon_number "5"; gene_name "PVT1"; oId "CUFF.79485.30"; nearest_ref "NR_003367"; class_code "j"; tss_id "TSS58758";
chr8	Cufflinks	exon	129108764	129108900	.	+	.	gene_id "XLOC_037120"; transcript_id "TCONS_00147446"; exon_number "6"; gene_name "PVT1"; oId "CUFF.79485.30"; nearest_ref "NR_003367"; class_code "j"; tss_id "TSS58758";
chr8	Cufflinks	exon	129113226	129113603	.	+	.	gene_id "XLOC_037120"; transcript_id "TCONS_00147446"; exon_number "7"; gene_name "PVT1"; oId "CUFF.79485.30"; nearest_ref "NR_003367"; class_code "j"; tss_id "TSS58758";
chr8	Cufflinks	exon	128806818	128806980	.	+	.	gene_id "XLOC_037120"; transcript_id "TCONS_00147447"; exon_number "1"; gene_name "PVT1"; oId "CUFF.79485.31"; nearest_ref "NR_003367"; class_code "j"; tss_id "TSS58758";
chr8	Cufflinks	exon	128902835	128903244	.	+	.	gene_id "XLOC_037120"; transcript_id "TCONS_00147447"; exon_number "2"; gene_name "PVT1"; oId "CUFF.79485.31"; nearest_ref "NR_003367"; class_code "j"; tss_id "TSS58758";
chr8	Cufflinks	exon	128951754	128951922	.	+	.	gene_id "XLOC_037120"; transcript_id "TCONS_00147447"; exon_number "3"; gene_name "PVT1"; oId "CUFF.79485.31"; nearest_ref "NR_003367"; class_code "j"; tss_id "TSS58758";
chr8	Cufflinks	exon	128996150	128996450	.	+	.	gene_id "XLOC_037120"; transcript_id "TCONS_00147447"; exon_number "4"; gene_name "PVT1"; oId "CUFF.79485.31"; nearest_ref "NR_003367"; class_code "j"; tss_id "TSS58758";
chr8	Cufflinks	exon	129001408	129001537	.	+	.	gene_id "XLOC_037120"; transcript_id "TCONS_00147447"; exon_number "5"; gene_name "PVT1"; oId "CUFF.79485.31"; nearest_ref "NR_003367"; class_code "j"; tss_id "TSS58758";
chr8	Cufflinks	exon	129082406	129082607	.	+	.	gene_id "XLOC_037120"; transcript_id "TCONS_00147447"; exon_number "6"; gene_name "PVT1"; oId "CUFF.79485.31"; nearest_ref "NR_003367"; class_code "j"; tss_id "TSS58758";
chr8	Cufflinks	exon	129108764	129108900	.	+	.	gene_id "XLOC_037120"; transcript_id "TCONS_00147447"; exon_number "7"; gene_name "PVT1"; oId "CUFF.79485.31"; nearest_ref "NR_003367"; class_code "j"; tss_id "TSS58758";
chr8	Cufflinks	exon	129113226	129113603	.	+	.	gene_id "XLOC_037120"; transcript_id "TCONS_00147447"; exon_number "8"; gene_name "PVT1"; oId "CUFF.79485.31"; nearest_ref "NR_003367"; class_code "j"; tss_id "TSS58758";
chr8	Cufflinks	exon	128806818	128806980	.	+	.	gene_id "XLOC_037120"; transcript_id "TCONS_00147442"; exon_number "1"; gene_name "PVT1"; oId "CUFF.79485.26"; nearest_ref "NR_003367"; class_code "j"; tss_id "TSS58758";
chr8	Cufflinks	exon	128902835	128903244	.	+	.	gene_id "XLOC_037120"; transcript_id "TCONS_00147442"; exon_number "2"; gene_name "PVT1"; oId "CUFF.79485.26"; nearest_ref "NR_003367"; class_code "j"; tss_id "TSS58758";
chr8	Cufflinks	exon	128951754	128951922	.	+	.	gene_id "XLOC_037120"; transcript_id "TCONS_00147442"; exon_number "3"; gene_name "PVT1"; oId "CUFF.79485.26"; nearest_ref "NR_003367"; class_code "j"; tss_id "TSS58758";
chr8	Cufflinks	exon	129001408	129001537	.	+	.	gene_id "XLOC_037120"; transcript_id "TCONS_00147442"; exon_number "4"; gene_name "PVT1"; oId "CUFF.79485.26"; nearest_ref "NR_003367"; class_code "j"; tss_id "TSS58758";
chr8	Cufflinks	exon	129082406	129082607	.	+	.	gene_id "XLOC_037120"; transcript_id "TCONS_00147442"; exon_number "5"; gene_name "PVT1"; oId "CUFF.79485.26"; nearest_ref "NR_003367"; class_code "j"; tss_id "TSS58758";
chr8	Cufflinks	exon	129108764	129108900	.	+	.	gene_id "XLOC_037120"; transcript_id "TCONS_00147442"; exon_number "6"; gene_name "PVT1"; oId "CUFF.79485.26"; nearest_ref "NR_003367"; class_code "j"; tss_id "TSS58758";
chr8	Cufflinks	exon	129113226	129113603	.	+	.	gene_id "XLOC_037120"; transcript_id "TCONS_00147442"; exon_number "7"; gene_name "PVT1"; oId "CUFF.79485.26"; nearest_ref "NR_003367"; class_code "j"; tss_id "TSS58758";
chr8	Cufflinks	exon	128806818	128806980	.	+	.	gene_id "XLOC_037120"; transcript_id "TCONS_00147443"; exon_number "1"; gene_name "PVT1"; oId "CUFF.79485.27"; nearest_ref "NR_003367"; class_code "j"; tss_id "TSS58758";
chr8	Cufflinks	exon	128902835	128903244	.	+	.	gene_id "XLOC_037120"; transcript_id "TCONS_00147443"; exon_number "2"; gene_name "PVT1"; oId "CUFF.79485.27"; nearest_ref "NR_003367"; class_code "j"; tss_id "TSS58758";
chr8	Cufflinks	exon	128951754	128951922	.	+	.	gene_id "XLOC_037120"; transcript_id "TCONS_00147443"; exon_number "3"; gene_name "PVT1"; oId "CUFF.79485.27"; nearest_ref "NR_003367"; class_code "j"; tss_id "TSS58758";
chr8	Cufflinks	exon	128996150	128996450	.	+	.	gene_id "XLOC_037120"; transcript_id "TCONS_00147443"; exon_number "4"; gene_name "PVT1"; oId "CUFF.79485.27"; nearest_ref "NR_003367"; class_code "j"; tss_id "TSS58758";
chr8	Cufflinks	exon	129001408	129001537	.	+	.	gene_id "XLOC_037120"; transcript_id "TCONS_00147443"; exon_number "5"; gene_name "PVT1"; oId "CUFF.79485.27"; nearest_ref "NR_003367"; class_code "j"; tss_id "TSS58758";
chr8	Cufflinks	exon	129021836	129021964	.	+	.	gene_id "XLOC_037120"; transcript_id "TCONS_00147443"; exon_number "6"; gene_name "PVT1"; oId "CUFF.79485.27"; nearest_ref "NR_003367"; class_code "j"; tss_id "TSS58758";
chr8	Cufflinks	exon	129022564	129022690	.	+	.	gene_id "XLOC_037120"; transcript_id "TCONS_00147443"; exon_number "7"; gene_name "PVT1"; oId "CUFF.79485.27"; nearest_ref "NR_003367"; class_code "j"; tss_id "TSS58758";
chr8	Cufflinks	exon	129108764	129108900	.	+	.	gene_id "XLOC_037120"; transcript_id "TCONS_00147443"; exon_number "8"; gene_name "PVT1"; oId "CUFF.79485.27"; nearest_ref "NR_003367"; class_code "j"; tss_id "TSS58758";
chr8	Cufflinks	exon	129113226	129113603	.	+	.	gene_id "XLOC_037120"; transcript_id "TCONS_00147443"; exon_number "9"; gene_name "PVT1"; oId "CUFF.79485.27"; nearest_ref "NR_003367"; class_code "j"; tss_id "TSS58758";
chr8	Cufflinks	exon	128806818	128806980	.	+	.	gene_id "XLOC_037120"; transcript_id "TCONS_00147441"; exon_number "1"; gene_name "PVT1"; oId "CUFF.79485.25"; nearest_ref "NR_003367"; class_code "j"; tss_id "TSS58758";
chr8	Cufflinks	exon	128902835	128903244	.	+	.	gene_id "XLOC_037120"; transcript_id "TCONS_00147441"; exon_number "2"; gene_name "PVT1"; oId "CUFF.79485.25"; nearest_ref "NR_003367"; class_code "j"; tss_id "TSS58758";
chr8	Cufflinks	exon	128951754	128951922	.	+	.	gene_id "XLOC_037120"; transcript_id "TCONS_00147441"; exon_number "3"; gene_name "PVT1"; oId "CUFF.79485.25"; nearest_ref "NR_003367"; class_code "j"; tss_id "TSS58758";
chr8	Cufflinks	exon	128996150	128996450	.	+	.	gene_id "XLOC_037120"; transcript_id "TCONS_00147441"; exon_number "4"; gene_name "PVT1"; oId "CUFF.79485.25"; nearest_ref "NR_003367"; class_code "j"; tss_id "TSS58758";
chr8	Cufflinks	exon	129001408	129001537	.	+	.	gene_id "XLOC_037120"; transcript_id "TCONS_00147441"; exon_number "5"; gene_name "PVT1"; oId "CUFF.79485.25"; nearest_ref "NR_003367"; class_code "j"; tss_id "TSS58758";
chr8	Cufflinks	exon	129021836	129021964	.	+	.	gene_id "XLOC_037120"; transcript_id "TCONS_00147441"; exon_number "6"; gene_name "PVT1"; oId "CUFF.79485.25"; nearest_ref "NR_003367"; class_code "j"; tss_id "TSS58758";
chr8	Cufflinks	exon	129022564	129022690	.	+	.	gene_id "XLOC_037120"; transcript_id "TCONS_00147441"; exon_number "7"; gene_name "PVT1"; oId "CUFF.79485.25"; nearest_ref "NR_003367"; class_code "j"; tss_id "TSS58758";
chr8	Cufflinks	exon	129082406	129082607	.	+	.	gene_id "XLOC_037120"; transcript_id "TCONS_00147441"; exon_number "8"; gene_name "PVT1"; oId "CUFF.79485.25"; nearest_ref "NR_003367"; class_code "j"; tss_id "TSS58758";
chr8	Cufflinks	exon	129108764	129108900	.	+	.	gene_id "XLOC_037120"; transcript_id "TCONS_00147441"; exon_number "9"; gene_name "PVT1"; oId "CUFF.79485.25"; nearest_ref "NR_003367"; class_code "j"; tss_id "TSS58758";
chr8	Cufflinks	exon	129111616	129111819	.	+	.	gene_id "XLOC_037120"; transcript_id "TCONS_00147441"; exon_number "10"; gene_name "PVT1"; oId "CUFF.79485.25"; nearest_ref "NR_003367"; class_code "j"; tss_id "TSS58758";
chr8	Cufflinks	exon	129113226	129113603	.	+	.	gene_id "XLOC_037120"; transcript_id "TCONS_00147441"; exon_number "11"; gene_name "PVT1"; oId "CUFF.79485.25"; nearest_ref "NR_003367"; class_code "j"; tss_id "TSS58758";
chr8	Cufflinks	exon	128806818	128806980	.	+	.	gene_id "XLOC_037120"; transcript_id "TCONS_00147440"; exon_number "1"; gene_name "PVT1"; oId "CUFF.79485.24"; nearest_ref "NR_003367"; class_code "j"; tss_id "TSS58758";
chr8	Cufflinks	exon	128902835	128903244	.	+	.	gene_id "XLOC_037120"; transcript_id "TCONS_00147440"; exon_number "2"; gene_name "PVT1"; oId "CUFF.79485.24"; nearest_ref "NR_003367"; class_code "j"; tss_id "TSS58758";
chr8	Cufflinks	exon	129001408	129001537	.	+	.	gene_id "XLOC_037120"; transcript_id "TCONS_00147440"; exon_number "3"; gene_name "PVT1"; oId "CUFF.79485.24"; nearest_ref "NR_003367"; class_code "j"; tss_id "TSS58758";
chr8	Cufflinks	exon	129082406	129082607	.	+	.	gene_id "XLOC_037120"; transcript_id "TCONS_00147440"; exon_number "4"; gene_name "PVT1"; oId "CUFF.79485.24"; nearest_ref "NR_003367"; class_code "j"; tss_id "TSS58758";
chr8	Cufflinks	exon	129108764	129108900	.	+	.	gene_id "XLOC_037120"; transcript_id "TCONS_00147440"; exon_number "5"; gene_name "PVT1"; oId "CUFF.79485.24"; nearest_ref "NR_003367"; class_code "j"; tss_id "TSS58758";
chr8	Cufflinks	exon	129111616	129111819	.	+	.	gene_id "XLOC_037120"; transcript_id "TCONS_00147440"; exon_number "6"; gene_name "PVT1"; oId "CUFF.79485.24"; nearest_ref "NR_003367"; class_code "j"; tss_id "TSS58758";
chr8	Cufflinks	exon	129113226	129113603	.	+	.	gene_id "XLOC_037120"; transcript_id "TCONS_00147440"; exon_number "7"; gene_name "PVT1"; oId "CUFF.79485.24"; nearest_ref "NR_003367"; class_code "j"; tss_id "TSS58758";
chr8	Cufflinks	exon	128806820	128806980	.	+	.	gene_id "XLOC_037120"; transcript_id "TCONS_00147454"; exon_number "1"; gene_name "PVT1"; oId "CUFF.79485.41"; nearest_ref "NR_003367"; class_code "j"; tss_id "TSS58758";
chr8	Cufflinks	exon	128902835	128903244	.	+	.	gene_id "XLOC_037120"; transcript_id "TCONS_00147454"; exon_number "2"; gene_name "PVT1"; oId "CUFF.79485.41"; nearest_ref "NR_003367"; class_code "j"; tss_id "TSS58758";
chr8	Cufflinks	exon	128951754	128951922	.	+	.	gene_id "XLOC_037120"; transcript_id "TCONS_00147454"; exon_number "3"; gene_name "PVT1"; oId "CUFF.79485.41"; nearest_ref "NR_003367"; class_code "j"; tss_id "TSS58758";
chr8	Cufflinks	exon	129001408	129001537	.	+	.	gene_id "XLOC_037120"; transcript_id "TCONS_00147454"; exon_number "4"; gene_name "PVT1"; oId "CUFF.79485.41"; nearest_ref "NR_003367"; class_code "j"; tss_id "TSS58758";
chr8	Cufflinks	exon	129082406	129082518	.	+	.	gene_id "XLOC_037120"; transcript_id "TCONS_00147454"; exon_number "5"; gene_name "PVT1"; oId "CUFF.79485.41"; nearest_ref "NR_003367"; class_code "j"; tss_id "TSS58758";
chr8	Cufflinks	exon	129094999	129095007	.	+	.	gene_id "XLOC_037120"; transcript_id "TCONS_00147454"; exon_number "6"; gene_name "PVT1"; oId "CUFF.79485.41"; nearest_ref "NR_003367"; class_code "j"; tss_id "TSS58758";
chr8	Cufflinks	exon	128806820	128806980	.	+	.	gene_id "XLOC_037120"; transcript_id "TCONS_00147458"; exon_number "1"; gene_name "PVT1"; oId "CUFF.79485.42"; nearest_ref "NR_003367"; class_code "j"; tss_id "TSS58758";
chr8	Cufflinks	exon	128902835	128903244	.	+	.	gene_id "XLOC_037120"; transcript_id "TCONS_00147458"; exon_number "2"; gene_name "PVT1"; oId "CUFF.79485.42"; nearest_ref "NR_003367"; class_code "j"; tss_id "TSS58758";
chr8	Cufflinks	exon	129001408	129001537	.	+	.	gene_id "XLOC_037120"; transcript_id "TCONS_00147458"; exon_number "3"; gene_name "PVT1"; oId "CUFF.79485.42"; nearest_ref "NR_003367"; class_code "j"; tss_id "TSS58758";
chr8	Cufflinks	exon	129021836	129021964	.	+	.	gene_id "XLOC_037120"; transcript_id "TCONS_00147458"; exon_number "4"; gene_name "PVT1"; oId "CUFF.79485.42"; nearest_ref "NR_003367"; class_code "j"; tss_id "TSS58758";
chr8	Cufflinks	exon	129022564	129022690	.	+	.	gene_id "XLOC_037120"; transcript_id "TCONS_00147458"; exon_number "5"; gene_name "PVT1"; oId "CUFF.79485.42"; nearest_ref "NR_003367"; class_code "j"; tss_id "TSS58758";
chr8	Cufflinks	exon	129108764	129108900	.	+	.	gene_id "XLOC_037120"; transcript_id "TCONS_00147458"; exon_number "6"; gene_name "PVT1"; oId "CUFF.79485.42"; nearest_ref "NR_003367"; class_code "j"; tss_id "TSS58758";
chr8	Cufflinks	exon	129111616	129111819	.	+	.	gene_id "XLOC_037120"; transcript_id "TCONS_00147458"; exon_number "7"; gene_name "PVT1"; oId "CUFF.79485.42"; nearest_ref "NR_003367"; class_code "j"; tss_id "TSS58758";
chr8	Cufflinks	exon	129113226	129113603	.	+	.	gene_id "XLOC_037120"; transcript_id "TCONS_00147458"; exon_number "8"; gene_name "PVT1"; oId "CUFF.79485.42"; nearest_ref "NR_003367"; class_code "j"; tss_id "TSS58758";
chr8	Cufflinks	exon	128806820	128806980	.	+	.	gene_id "XLOC_037120"; transcript_id "TCONS_00147457"; exon_number "1"; gene_name "PVT1"; oId "CUFF.79485.40"; nearest_ref "NR_003367"; class_code "j"; tss_id "TSS58758";
chr8	Cufflinks	exon	128902835	128903244	.	+	.	gene_id "XLOC_037120"; transcript_id "TCONS_00147457"; exon_number "2"; gene_name "PVT1"; oId "CUFF.79485.40"; nearest_ref "NR_003367"; class_code "j"; tss_id "TSS58758";
chr8	Cufflinks	exon	128996150	128996450	.	+	.	gene_id "XLOC_037120"; transcript_id "TCONS_00147457"; exon_number "3"; gene_name "PVT1"; oId "CUFF.79485.40"; nearest_ref "NR_003367"; class_code "j"; tss_id "TSS58758";
chr8	Cufflinks	exon	129001408	129001537	.	+	.	gene_id "XLOC_037120"; transcript_id "TCONS_00147457"; exon_number "4"; gene_name "PVT1"; oId "CUFF.79485.40"; nearest_ref "NR_003367"; class_code "j"; tss_id "TSS58758";
chr8	Cufflinks	exon	129082406	129082518	.	+	.	gene_id "XLOC_037120"; transcript_id "TCONS_00147457"; exon_number "5"; gene_name "PVT1"; oId "CUFF.79485.40"; nearest_ref "NR_003367"; class_code "j"; tss_id "TSS58758";
chr8	Cufflinks	exon	129108764	129108900	.	+	.	gene_id "XLOC_037120"; transcript_id "TCONS_00147457"; exon_number "6"; gene_name "PVT1"; oId "CUFF.79485.40"; nearest_ref "NR_003367"; class_code "j"; tss_id "TSS58758";
chr8	Cufflinks	exon	129113226	129113603	.	+	.	gene_id "XLOC_037120"; transcript_id "TCONS_00147457"; exon_number "7"; gene_name "PVT1"; oId "CUFF.79485.40"; nearest_ref "NR_003367"; class_code "j"; tss_id "TSS58758";
chr8	Cufflinks	exon	128806820	128806980	.	+	.	gene_id "XLOC_037120"; transcript_id "TCONS_00147456"; exon_number "1"; gene_name "PVT1"; oId "CUFF.79485.39"; nearest_ref "NR_003367"; class_code "j"; tss_id "TSS58758";
chr8	Cufflinks	exon	128902835	128903244	.	+	.	gene_id "XLOC_037120"; transcript_id "TCONS_00147456"; exon_number "2"; gene_name "PVT1"; oId "CUFF.79485.39"; nearest_ref "NR_003367"; class_code "j"; tss_id "TSS58758";
chr8	Cufflinks	exon	129001408	129001537	.	+	.	gene_id "XLOC_037120"; transcript_id "TCONS_00147456"; exon_number "3"; gene_name "PVT1"; oId "CUFF.79485.39"; nearest_ref "NR_003367"; class_code "j"; tss_id "TSS58758";
chr8	Cufflinks	exon	129021836	129021964	.	+	.	gene_id "XLOC_037120"; transcript_id "TCONS_00147456"; exon_number "4"; gene_name "PVT1"; oId "CUFF.79485.39"; nearest_ref "NR_003367"; class_code "j"; tss_id "TSS58758";
chr8	Cufflinks	exon	129022564	129022690	.	+	.	gene_id "XLOC_037120"; transcript_id "TCONS_00147456"; exon_number "5"; gene_name "PVT1"; oId "CUFF.79485.39"; nearest_ref "NR_003367"; class_code "j"; tss_id "TSS58758";
chr8	Cufflinks	exon	129094999	129095094	.	+	.	gene_id "XLOC_037120"; transcript_id "TCONS_00147456"; exon_number "6"; gene_name "PVT1"; oId "CUFF.79485.39"; nearest_ref "NR_003367"; class_code "j"; tss_id "TSS58758";
chr8	Cufflinks	exon	129108764	129108900	.	+	.	gene_id "XLOC_037120"; transcript_id "TCONS_00147456"; exon_number "7"; gene_name "PVT1"; oId "CUFF.79485.39"; nearest_ref "NR_003367"; class_code "j"; tss_id "TSS58758";
chr8	Cufflinks	exon	129113226	129113603	.	+	.	gene_id "XLOC_037120"; transcript_id "TCONS_00147456"; exon_number "8"; gene_name "PVT1"; oId "CUFF.79485.39"; nearest_ref "NR_003367"; class_code "j"; tss_id "TSS58758";
chr8	Cufflinks	exon	128806820	128806980	.	+	.	gene_id "XLOC_037120"; transcript_id "TCONS_00147455"; exon_number "1"; gene_name "PVT1"; oId "CUFF.79485.38"; nearest_ref "NR_003367"; class_code "j"; tss_id "TSS58758";
chr8	Cufflinks	exon	128951754	128951922	.	+	.	gene_id "XLOC_037120"; transcript_id "TCONS_00147455"; exon_number "2"; gene_name "PVT1"; oId "CUFF.79485.38"; nearest_ref "NR_003367"; class_code "j"; tss_id "TSS58758";
chr8	Cufflinks	exon	129001408	129001537	.	+	.	gene_id "XLOC_037120"; transcript_id "TCONS_00147455"; exon_number "3"; gene_name "PVT1"; oId "CUFF.79485.38"; nearest_ref "NR_003367"; class_code "j"; tss_id "TSS58758";
chr8	Cufflinks	exon	129108764	129108900	.	+	.	gene_id "XLOC_037120"; transcript_id "TCONS_00147455"; exon_number "4"; gene_name "PVT1"; oId "CUFF.79485.38"; nearest_ref "NR_003367"; class_code "j"; tss_id "TSS58758";
chr8	Cufflinks	exon	129113226	129113603	.	+	.	gene_id "XLOC_037120"; transcript_id "TCONS_00147455"; exon_number "5"; gene_name "PVT1"; oId "CUFF.79485.38"; nearest_ref "NR_003367"; class_code "j"; tss_id "TSS58758";
chr8	Cufflinks	exon	128806822	128806980	.	+	.	gene_id "XLOC_037120"; transcript_id "TCONS_00147459"; exon_number "1"; gene_name "PVT1"; oId "CUFF.79485.43"; nearest_ref "NR_003367"; class_code "j"; tss_id "TSS58758";
chr8	Cufflinks	exon	128808140	128808254	.	+	.	gene_id "XLOC_037120"; transcript_id "TCONS_00147459"; exon_number "2"; gene_name "PVT1"; oId "CUFF.79485.43"; nearest_ref "NR_003367"; class_code "j"; tss_id "TSS58758";
chr8	Cufflinks	exon	128902835	128903244	.	+	.	gene_id "XLOC_037120"; transcript_id "TCONS_00147459"; exon_number "3"; gene_name "PVT1"; oId "CUFF.79485.43"; nearest_ref "NR_003367"; class_code "j"; tss_id "TSS58758";
chr8	Cufflinks	exon	129001408	129001537	.	+	.	gene_id "XLOC_037120"; transcript_id "TCONS_00147459"; exon_number "4"; gene_name "PVT1"; oId "CUFF.79485.43"; nearest_ref "NR_003367"; class_code "j"; tss_id "TSS58758";
chr8	Cufflinks	exon	129108764	129108900	.	+	.	gene_id "XLOC_037120"; transcript_id "TCONS_00147459"; exon_number "5"; gene_name "PVT1"; oId "CUFF.79485.43"; nearest_ref "NR_003367"; class_code "j"; tss_id "TSS58758";
chr8	Cufflinks	exon	129113226	129113603	.	+	.	gene_id "XLOC_037120"; transcript_id "TCONS_00147459"; exon_number "6"; gene_name "PVT1"; oId "CUFF.79485.43"; nearest_ref "NR_003367"; class_code "j"; tss_id "TSS58758";
chr8	Cufflinks	exon	128806828	128806980	.	+	.	gene_id "XLOC_037120"; transcript_id "TCONS_00147460"; exon_number "1"; gene_name "PVT1"; oId "CUFF.79485.44"; nearest_ref "NR_003367"; class_code "j"; tss_id "TSS58758";
chr8	Cufflinks	exon	128951754	128951922	.	+	.	gene_id "XLOC_037120"; transcript_id "TCONS_00147460"; exon_number "2"; gene_name "PVT1"; oId "CUFF.79485.44"; nearest_ref "NR_003367"; class_code "j"; tss_id "TSS58758";
chr8	Cufflinks	exon	129001408	129001537	.	+	.	gene_id "XLOC_037120"; transcript_id "TCONS_00147460"; exon_number "3"; gene_name "PVT1"; oId "CUFF.79485.44"; nearest_ref "NR_003367"; class_code "j"; tss_id "TSS58758";
chr8	Cufflinks	exon	129021836	129021964	.	+	.	gene_id "XLOC_037120"; transcript_id "TCONS_00147460"; exon_number "4"; gene_name "PVT1"; oId "CUFF.79485.44"; nearest_ref "NR_003367"; class_code "j"; tss_id "TSS58758";
chr8	Cufflinks	exon	129022564	129022690	.	+	.	gene_id "XLOC_037120"; transcript_id "TCONS_00147460"; exon_number "5"; gene_name "PVT1"; oId "CUFF.79485.44"; nearest_ref "NR_003367"; class_code "j"; tss_id "TSS58758";
chr8	Cufflinks	exon	129108764	129108900	.	+	.	gene_id "XLOC_037120"; transcript_id "TCONS_00147460"; exon_number "6"; gene_name "PVT1"; oId "CUFF.79485.44"; nearest_ref "NR_003367"; class_code "j"; tss_id "TSS58758";
chr8	Cufflinks	exon	129111616	129111819	.	+	.	gene_id "XLOC_037120"; transcript_id "TCONS_00147460"; exon_number "7"; gene_name "PVT1"; oId "CUFF.79485.44"; nearest_ref "NR_003367"; class_code "j"; tss_id "TSS58758";
chr8	Cufflinks	exon	129113226	129113603	.	+	.	gene_id "XLOC_037120"; transcript_id "TCONS_00147460"; exon_number "8"; gene_name "PVT1"; oId "CUFF.79485.44"; nearest_ref "NR_003367"; class_code "j"; tss_id "TSS58758";
chr8	Cufflinks	exon	128806833	128806980	.	+	.	gene_id "XLOC_037120"; transcript_id "TCONS_00147461"; exon_number "1"; gene_name "PVT1"; oId "CUFF.79485.45"; nearest_ref "NR_003367"; class_code "j"; tss_id "TSS58758";
chr8	Cufflinks	exon	128808140	128808254	.	+	.	gene_id "XLOC_037120"; transcript_id "TCONS_00147461"; exon_number "2"; gene_name "PVT1"; oId "CUFF.79485.45"; nearest_ref "NR_003367"; class_code "j"; tss_id "TSS58758";
chr8	Cufflinks	exon	128902835	128903244	.	+	.	gene_id "XLOC_037120"; transcript_id "TCONS_00147461"; exon_number "3"; gene_name "PVT1"; oId "CUFF.79485.45"; nearest_ref "NR_003367"; class_code "j"; tss_id "TSS58758";
chr8	Cufflinks	exon	128944299	128944444	.	+	.	gene_id "XLOC_037120"; transcript_id "TCONS_00147461"; exon_number "4"; gene_name "PVT1"; oId "CUFF.79485.45"; nearest_ref "NR_003367"; class_code "j"; tss_id "TSS58758";
chr8	Cufflinks	exon	128944711	128944906	.	+	.	gene_id "XLOC_037120"; transcript_id "TCONS_00147461"; exon_number "5"; gene_name "PVT1"; oId "CUFF.79485.45"; nearest_ref "NR_003367"; class_code "j"; tss_id "TSS58758";
chr8	Cufflinks	exon	128806833	128806980	.	+	.	gene_id "XLOC_037120"; transcript_id "TCONS_00147464"; exon_number "1"; gene_name "PVT1"; oId "CUFF.79485.48"; nearest_ref "NR_003367"; class_code "j"; tss_id "TSS58758";
chr8	Cufflinks	exon	128808140	128808317	.	+	.	gene_id "XLOC_037120"; transcript_id "TCONS_00147464"; exon_number "2"; gene_name "PVT1"; oId "CUFF.79485.48"; nearest_ref "NR_003367"; class_code "j"; tss_id "TSS58758";
chr8	Cufflinks	exon	128902835	128903244	.	+	.	gene_id "XLOC_037120"; transcript_id "TCONS_00147464"; exon_number "3"; gene_name "PVT1"; oId "CUFF.79485.48"; nearest_ref "NR_003367"; class_code "j"; tss_id "TSS58758";
chr8	Cufflinks	exon	129001408	129001537	.	+	.	gene_id "XLOC_037120"; transcript_id "TCONS_00147464"; exon_number "4"; gene_name "PVT1"; oId "CUFF.79485.48"; nearest_ref "NR_003367"; class_code "j"; tss_id "TSS58758";
chr8	Cufflinks	exon	129108764	129108900	.	+	.	gene_id "XLOC_037120"; transcript_id "TCONS_00147464"; exon_number "5"; gene_name "PVT1"; oId "CUFF.79485.48"; nearest_ref "NR_003367"; class_code "j"; tss_id "TSS58758";
chr8	Cufflinks	exon	129111616	129111819	.	+	.	gene_id "XLOC_037120"; transcript_id "TCONS_00147464"; exon_number "6"; gene_name "PVT1"; oId "CUFF.79485.48"; nearest_ref "NR_003367"; class_code "j"; tss_id "TSS58758";
chr8	Cufflinks	exon	129113226	129113603	.	+	.	gene_id "XLOC_037120"; transcript_id "TCONS_00147464"; exon_number "7"; gene_name "PVT1"; oId "CUFF.79485.48"; nearest_ref "NR_003367"; class_code "j"; tss_id "TSS58758";
chr8	Cufflinks	exon	128806833	128806980	.	+	.	gene_id "XLOC_037120"; transcript_id "TCONS_00147465"; exon_number "1"; gene_name "PVT1"; oId "CUFF.79485.49"; nearest_ref "NR_003367"; class_code "j"; tss_id "TSS58758";
chr8	Cufflinks	exon	128808140	128808317	.	+	.	gene_id "XLOC_037120"; transcript_id "TCONS_00147465"; exon_number "2"; gene_name "PVT1"; oId "CUFF.79485.49"; nearest_ref "NR_003367"; class_code "j"; tss_id "TSS58758";
chr8	Cufflinks	exon	128902835	128903244	.	+	.	gene_id "XLOC_037120"; transcript_id "TCONS_00147465"; exon_number "3"; gene_name "PVT1"; oId "CUFF.79485.49"; nearest_ref "NR_003367"; class_code "j"; tss_id "TSS58758";
chr8	Cufflinks	exon	129001408	129001537	.	+	.	gene_id "XLOC_037120"; transcript_id "TCONS_00147465"; exon_number "4"; gene_name "PVT1"; oId "CUFF.79485.49"; nearest_ref "NR_003367"; class_code "j"; tss_id "TSS58758";
chr8	Cufflinks	exon	129021836	129021964	.	+	.	gene_id "XLOC_037120"; transcript_id "TCONS_00147465"; exon_number "5"; gene_name "PVT1"; oId "CUFF.79485.49"; nearest_ref "NR_003367"; class_code "j"; tss_id "TSS58758";
chr8	Cufflinks	exon	129022564	129022690	.	+	.	gene_id "XLOC_037120"; transcript_id "TCONS_00147465"; exon_number "6"; gene_name "PVT1"; oId "CUFF.79485.49"; nearest_ref "NR_003367"; class_code "j"; tss_id "TSS58758";
chr8	Cufflinks	exon	129108764	129108900	.	+	.	gene_id "XLOC_037120"; transcript_id "TCONS_00147465"; exon_number "7"; gene_name "PVT1"; oId "CUFF.79485.49"; nearest_ref "NR_003367"; class_code "j"; tss_id "TSS58758";
chr8	Cufflinks	exon	129113226	129113603	.	+	.	gene_id "XLOC_037120"; transcript_id "TCONS_00147465"; exon_number "8"; gene_name "PVT1"; oId "CUFF.79485.49"; nearest_ref "NR_003367"; class_code "j"; tss_id "TSS58758";
chr8	Cufflinks	exon	128806833	128806980	.	+	.	gene_id "XLOC_037120"; transcript_id "TCONS_00147463"; exon_number "1"; gene_name "PVT1"; oId "CUFF.79485.47"; nearest_ref "NR_003367"; class_code "j"; tss_id "TSS58758";
chr8	Cufflinks	exon	128808140	128808317	.	+	.	gene_id "XLOC_037120"; transcript_id "TCONS_00147463"; exon_number "2"; gene_name "PVT1"; oId "CUFF.79485.47"; nearest_ref "NR_003367"; class_code "j"; tss_id "TSS58758";
chr8	Cufflinks	exon	128902835	128903244	.	+	.	gene_id "XLOC_037120"; transcript_id "TCONS_00147463"; exon_number "3"; gene_name "PVT1"; oId "CUFF.79485.47"; nearest_ref "NR_003367"; class_code "j"; tss_id "TSS58758";
chr8	Cufflinks	exon	129001408	129001537	.	+	.	gene_id "XLOC_037120"; transcript_id "TCONS_00147463"; exon_number "4"; gene_name "PVT1"; oId "CUFF.79485.47"; nearest_ref "NR_003367"; class_code "j"; tss_id "TSS58758";
chr8	Cufflinks	exon	129108764	129108900	.	+	.	gene_id "XLOC_037120"; transcript_id "TCONS_00147463"; exon_number "5"; gene_name "PVT1"; oId "CUFF.79485.47"; nearest_ref "NR_003367"; class_code "j"; tss_id "TSS58758";
chr8	Cufflinks	exon	129113226	129113603	.	+	.	gene_id "XLOC_037120"; transcript_id "TCONS_00147463"; exon_number "6"; gene_name "PVT1"; oId "CUFF.79485.47"; nearest_ref "NR_003367"; class_code "j"; tss_id "TSS58758";
chr8	Cufflinks	exon	128806833	128806980	.	+	.	gene_id "XLOC_037120"; transcript_id "TCONS_00147462"; exon_number "1"; gene_name "PVT1"; oId "CUFF.79485.46"; nearest_ref "NR_003367"; class_code "j"; tss_id "TSS58758";
chr8	Cufflinks	exon	128808140	128808317	.	+	.	gene_id "XLOC_037120"; transcript_id "TCONS_00147462"; exon_number "2"; gene_name "PVT1"; oId "CUFF.79485.46"; nearest_ref "NR_003367"; class_code "j"; tss_id "TSS58758";
chr8	Cufflinks	exon	128902835	128903244	.	+	.	gene_id "XLOC_037120"; transcript_id "TCONS_00147462"; exon_number "3"; gene_name "PVT1"; oId "CUFF.79485.46"; nearest_ref "NR_003367"; class_code "j"; tss_id "TSS58758";
chr8	Cufflinks	exon	129001408	129001537	.	+	.	gene_id "XLOC_037120"; transcript_id "TCONS_00147462"; exon_number "4"; gene_name "PVT1"; oId "CUFF.79485.46"; nearest_ref "NR_003367"; class_code "j"; tss_id "TSS58758";
chr8	Cufflinks	exon	129082406	129082518	.	+	.	gene_id "XLOC_037120"; transcript_id "TCONS_00147462"; exon_number "5"; gene_name "PVT1"; oId "CUFF.79485.46"; nearest_ref "NR_003367"; class_code "j"; tss_id "TSS58758";
chr8	Cufflinks	exon	129108764	129108900	.	+	.	gene_id "XLOC_037120"; transcript_id "TCONS_00147462"; exon_number "6"; gene_name "PVT1"; oId "CUFF.79485.46"; nearest_ref "NR_003367"; class_code "j"; tss_id "TSS58758";
chr8	Cufflinks	exon	129113226	129113603	.	+	.	gene_id "XLOC_037120"; transcript_id "TCONS_00147462"; exon_number "7"; gene_name "PVT1"; oId "CUFF.79485.46"; nearest_ref "NR_003367"; class_code "j"; tss_id "TSS58758";
chr8	Cufflinks	exon	128806843	128806980	.	+	.	gene_id "XLOC_037120"; transcript_id "TCONS_00147466"; exon_number "1"; gene_name "PVT1"; oId "CUFF.79485.50"; nearest_ref "NR_003367"; class_code "j"; tss_id "TSS58758";
chr8	Cufflinks	exon	128808140	128808254	.	+	.	gene_id "XLOC_037120"; transcript_id "TCONS_00147466"; exon_number "2"; gene_name "PVT1"; oId "CUFF.79485.50"; nearest_ref "NR_003367"; class_code "j"; tss_id "TSS58758";
chr8	Cufflinks	exon	128902835	128903244	.	+	.	gene_id "XLOC_037120"; transcript_id "TCONS_00147466"; exon_number "3"; gene_name "PVT1"; oId "CUFF.79485.50"; nearest_ref "NR_003367"; class_code "j"; tss_id "TSS58758";
chr8	Cufflinks	exon	128951754	128951922	.	+	.	gene_id "XLOC_037120"; transcript_id "TCONS_00147466"; exon_number "4"; gene_name "PVT1"; oId "CUFF.79485.50"; nearest_ref "NR_003367"; class_code "j"; tss_id "TSS58758";
chr8	Cufflinks	exon	129001408	129001537	.	+	.	gene_id "XLOC_037120"; transcript_id "TCONS_00147466"; exon_number "5"; gene_name "PVT1"; oId "CUFF.79485.50"; nearest_ref "NR_003367"; class_code "j"; tss_id "TSS58758";
chr8	Cufflinks	exon	129108764	129108900	.	+	.	gene_id "XLOC_037120"; transcript_id "TCONS_00147466"; exon_number "6"; gene_name "PVT1"; oId "CUFF.79485.50"; nearest_ref "NR_003367"; class_code "j"; tss_id "TSS58758";
chr8	Cufflinks	exon	129113226	129113603	.	+	.	gene_id "XLOC_037120"; transcript_id "TCONS_00147466"; exon_number "7"; gene_name "PVT1"; oId "CUFF.79485.50"; nearest_ref "NR_003367"; class_code "j"; tss_id "TSS58758";
chr8	Cufflinks	exon	128806971	128806980	.	+	.	gene_id "XLOC_037120"; transcript_id "TCONS_00147467"; exon_number "1"; gene_name "PVT1"; oId "CUFF.79485.51"; nearest_ref "NR_003367"; class_code "j"; tss_id "TSS58759";
chr8	Cufflinks	exon	128951754	128951922	.	+	.	gene_id "XLOC_037120"; transcript_id "TCONS_00147467"; exon_number "2"; gene_name "PVT1"; oId "CUFF.79485.51"; nearest_ref "NR_003367"; class_code "j"; tss_id "TSS58759";
chr8	Cufflinks	exon	129001408	129001537	.	+	.	gene_id "XLOC_037120"; transcript_id "TCONS_00147467"; exon_number "3"; gene_name "PVT1"; oId "CUFF.79485.51"; nearest_ref "NR_003367"; class_code "j"; tss_id "TSS58759";
chr8	Cufflinks	exon	129021836	129021964	.	+	.	gene_id "XLOC_037120"; transcript_id "TCONS_00147467"; exon_number "4"; gene_name "PVT1"; oId "CUFF.79485.51"; nearest_ref "NR_003367"; class_code "j"; tss_id "TSS58759";
chr8	Cufflinks	exon	129022564	129022690	.	+	.	gene_id "XLOC_037120"; transcript_id "TCONS_00147467"; exon_number "5"; gene_name "PVT1"; oId "CUFF.79485.51"; nearest_ref "NR_003367"; class_code "j"; tss_id "TSS58759";
chr8	Cufflinks	exon	129108764	129108900	.	+	.	gene_id "XLOC_037120"; transcript_id "TCONS_00147467"; exon_number "6"; gene_name "PVT1"; oId "CUFF.79485.51"; nearest_ref "NR_003367"; class_code "j"; tss_id "TSS58759";
chr8	Cufflinks	exon	129113226	129113603	.	+	.	gene_id "XLOC_037120"; transcript_id "TCONS_00147467"; exon_number "7"; gene_name "PVT1"; oId "CUFF.79485.51"; nearest_ref "NR_003367"; class_code "j"; tss_id "TSS58759";
chr8	Cufflinks	exon	128808089	128808317	.	+	.	gene_id "XLOC_037120"; transcript_id "TCONS_00147469"; exon_number "1"; gene_name "PVT1"; oId "CUFF.79485.53"; nearest_ref "NR_003367"; class_code "j"; tss_id "TSS58760";
chr8	Cufflinks	exon	128902835	128903244	.	+	.	gene_id "XLOC_037120"; transcript_id "TCONS_00147469"; exon_number "2"; gene_name "PVT1"; oId "CUFF.79485.53"; nearest_ref "NR_003367"; class_code "j"; tss_id "TSS58760";
chr8	Cufflinks	exon	128951754	128951922	.	+	.	gene_id "XLOC_037120"; transcript_id "TCONS_00147469"; exon_number "3"; gene_name "PVT1"; oId "CUFF.79485.53"; nearest_ref "NR_003367"; class_code "j"; tss_id "TSS58760";
chr8	Cufflinks	exon	129001408	129001537	.	+	.	gene_id "XLOC_037120"; transcript_id "TCONS_00147469"; exon_number "4"; gene_name "PVT1"; oId "CUFF.79485.53"; nearest_ref "NR_003367"; class_code "j"; tss_id "TSS58760";
chr8	Cufflinks	exon	129082406	129082518	.	+	.	gene_id "XLOC_037120"; transcript_id "TCONS_00147469"; exon_number "5"; gene_name "PVT1"; oId "CUFF.79485.53"; nearest_ref "NR_003367"; class_code "j"; tss_id "TSS58760";
chr8	Cufflinks	exon	129108764	129108900	.	+	.	gene_id "XLOC_037120"; transcript_id "TCONS_00147469"; exon_number "6"; gene_name "PVT1"; oId "CUFF.79485.53"; nearest_ref "NR_003367"; class_code "j"; tss_id "TSS58760";
chr8	Cufflinks	exon	129111616	129111819	.	+	.	gene_id "XLOC_037120"; transcript_id "TCONS_00147469"; exon_number "7"; gene_name "PVT1"; oId "CUFF.79485.53"; nearest_ref "NR_003367"; class_code "j"; tss_id "TSS58760";
chr8	Cufflinks	exon	129113226	129113603	.	+	.	gene_id "XLOC_037120"; transcript_id "TCONS_00147469"; exon_number "8"; gene_name "PVT1"; oId "CUFF.79485.53"; nearest_ref "NR_003367"; class_code "j"; tss_id "TSS58760";
chr8	Cufflinks	exon	128808089	128808254	.	+	.	gene_id "XLOC_037120"; transcript_id "TCONS_00147468"; exon_number "1"; gene_name "PVT1"; oId "CUFF.79485.52"; nearest_ref "NR_003367"; class_code "j"; tss_id "TSS58760";
chr8	Cufflinks	exon	128902835	128903244	.	+	.	gene_id "XLOC_037120"; transcript_id "TCONS_00147468"; exon_number "2"; gene_name "PVT1"; oId "CUFF.79485.52"; nearest_ref "NR_003367"; class_code "j"; tss_id "TSS58760";
chr8	Cufflinks	exon	129001408	129001537	.	+	.	gene_id "XLOC_037120"; transcript_id "TCONS_00147468"; exon_number "3"; gene_name "PVT1"; oId "CUFF.79485.52"; nearest_ref "NR_003367"; class_code "j"; tss_id "TSS58760";
chr8	Cufflinks	exon	129082406	129082518	.	+	.	gene_id "XLOC_037120"; transcript_id "TCONS_00147468"; exon_number "4"; gene_name "PVT1"; oId "CUFF.79485.52"; nearest_ref "NR_003367"; class_code "j"; tss_id "TSS58760";
chr8	Cufflinks	exon	129108767	129108900	.	+	.	gene_id "XLOC_037120"; transcript_id "TCONS_00147468"; exon_number "5"; gene_name "PVT1"; oId "CUFF.79485.52"; nearest_ref "NR_003367"; class_code "j"; tss_id "TSS58760";
chr8	Cufflinks	exon	129111616	129111819	.	+	.	gene_id "XLOC_037120"; transcript_id "TCONS_00147468"; exon_number "6"; gene_name "PVT1"; oId "CUFF.79485.52"; nearest_ref "NR_003367"; class_code "j"; tss_id "TSS58760";
chr8	Cufflinks	exon	129113226	129113603	.	+	.	gene_id "XLOC_037120"; transcript_id "TCONS_00147468"; exon_number "7"; gene_name "PVT1"; oId "CUFF.79485.52"; nearest_ref "NR_003367"; class_code "j"; tss_id "TSS58760";
chr8	Cufflinks	exon	128808091	128808317	.	+	.	gene_id "XLOC_037120"; transcript_id "TCONS_00147470"; exon_number "1"; gene_name "PVT1"; oId "CUFF.79485.54"; nearest_ref "NR_003367"; class_code "j"; tss_id "TSS58760";
chr8	Cufflinks	exon	128902835	128903244	.	+	.	gene_id "XLOC_037120"; transcript_id "TCONS_00147470"; exon_number "2"; gene_name "PVT1"; oId "CUFF.79485.54"; nearest_ref "NR_003367"; class_code "j"; tss_id "TSS58760";
chr8	Cufflinks	exon	128951754	128951922	.	+	.	gene_id "XLOC_037120"; transcript_id "TCONS_00147470"; exon_number "3"; gene_name "PVT1"; oId "CUFF.79485.54"; nearest_ref "NR_003367"; class_code "j"; tss_id "TSS58760";
chr8	Cufflinks	exon	129001408	129001537	.	+	.	gene_id "XLOC_037120"; transcript_id "TCONS_00147470"; exon_number "4"; gene_name "PVT1"; oId "CUFF.79485.54"; nearest_ref "NR_003367"; class_code "j"; tss_id "TSS58760";
chr8	Cufflinks	exon	129108764	129108900	.	+	.	gene_id "XLOC_037120"; transcript_id "TCONS_00147470"; exon_number "5"; gene_name "PVT1"; oId "CUFF.79485.54"; nearest_ref "NR_003367"; class_code "j"; tss_id "TSS58760";
chr8	Cufflinks	exon	129113226	129113603	.	+	.	gene_id "XLOC_037120"; transcript_id "TCONS_00147470"; exon_number "6"; gene_name "PVT1"; oId "CUFF.79485.54"; nearest_ref "NR_003367"; class_code "j"; tss_id "TSS58760";
chr8	Cufflinks	exon	128808107	128808254	.	+	.	gene_id "XLOC_037120"; transcript_id "TCONS_00147471"; exon_number "1"; gene_name "PVT1"; oId "CUFF.79485.55"; nearest_ref "NR_003367"; class_code "j"; tss_id "TSS58760";
chr8	Cufflinks	exon	128902835	128903244	.	+	.	gene_id "XLOC_037120"; transcript_id "TCONS_00147471"; exon_number "2"; gene_name "PVT1"; oId "CUFF.79485.55"; nearest_ref "NR_003367"; class_code "j"; tss_id "TSS58760";
chr8	Cufflinks	exon	129001408	129001537	.	+	.	gene_id "XLOC_037120"; transcript_id "TCONS_00147471"; exon_number "3"; gene_name "PVT1"; oId "CUFF.79485.55"; nearest_ref "NR_003367"; class_code "j"; tss_id "TSS58760";
chr8	Cufflinks	exon	129021836	129021964	.	+	.	gene_id "XLOC_037120"; transcript_id "TCONS_00147471"; exon_number "4"; gene_name "PVT1"; oId "CUFF.79485.55"; nearest_ref "NR_003367"; class_code "j"; tss_id "TSS58760";
chr8	Cufflinks	exon	129022564	129022690	.	+	.	gene_id "XLOC_037120"; transcript_id "TCONS_00147471"; exon_number "5"; gene_name "PVT1"; oId "CUFF.79485.55"; nearest_ref "NR_003367"; class_code "j"; tss_id "TSS58760";
chr8	Cufflinks	exon	129108764	129108900	.	+	.	gene_id "XLOC_037120"; transcript_id "TCONS_00147471"; exon_number "6"; gene_name "PVT1"; oId "CUFF.79485.55"; nearest_ref "NR_003367"; class_code "j"; tss_id "TSS58760";
chr8	Cufflinks	exon	129113226	129113603	.	+	.	gene_id "XLOC_037120"; transcript_id "TCONS_00147471"; exon_number "7"; gene_name "PVT1"; oId "CUFF.79485.55"; nearest_ref "NR_003367"; class_code "j"; tss_id "TSS58760";
chr8	Cufflinks	exon	128808108	128808317	.	+	.	gene_id "XLOC_037120"; transcript_id "TCONS_00147472"; exon_number "1"; gene_name "PVT1"; oId "CUFF.79485.56"; nearest_ref "NR_003367"; class_code "j"; tss_id "TSS58760";
chr8	Cufflinks	exon	128902835	128903244	.	+	.	gene_id "XLOC_037120"; transcript_id "TCONS_00147472"; exon_number "2"; gene_name "PVT1"; oId "CUFF.79485.56"; nearest_ref "NR_003367"; class_code "j"; tss_id "TSS58760";
chr8	Cufflinks	exon	128951754	128951922	.	+	.	gene_id "XLOC_037120"; transcript_id "TCONS_00147472"; exon_number "3"; gene_name "PVT1"; oId "CUFF.79485.56"; nearest_ref "NR_003367"; class_code "j"; tss_id "TSS58760";
chr8	Cufflinks	exon	129001408	129001537	.	+	.	gene_id "XLOC_037120"; transcript_id "TCONS_00147472"; exon_number "4"; gene_name "PVT1"; oId "CUFF.79485.56"; nearest_ref "NR_003367"; class_code "j"; tss_id "TSS58760";
chr8	Cufflinks	exon	129021836	129021964	.	+	.	gene_id "XLOC_037120"; transcript_id "TCONS_00147472"; exon_number "5"; gene_name "PVT1"; oId "CUFF.79485.56"; nearest_ref "NR_003367"; class_code "j"; tss_id "TSS58760";
chr8	Cufflinks	exon	129022564	129022690	.	+	.	gene_id "XLOC_037120"; transcript_id "TCONS_00147472"; exon_number "6"; gene_name "PVT1"; oId "CUFF.79485.56"; nearest_ref "NR_003367"; class_code "j"; tss_id "TSS58760";
chr8	Cufflinks	exon	129082406	129082518	.	+	.	gene_id "XLOC_037120"; transcript_id "TCONS_00147472"; exon_number "7"; gene_name "PVT1"; oId "CUFF.79485.56"; nearest_ref "NR_003367"; class_code "j"; tss_id "TSS58760";
chr8	Cufflinks	exon	129108764	129108900	.	+	.	gene_id "XLOC_037120"; transcript_id "TCONS_00147472"; exon_number "8"; gene_name "PVT1"; oId "CUFF.79485.56"; nearest_ref "NR_003367"; class_code "j"; tss_id "TSS58760";
chr8	Cufflinks	exon	129113226	129113603	.	+	.	gene_id "XLOC_037120"; transcript_id "TCONS_00147472"; exon_number "9"; gene_name "PVT1"; oId "CUFF.79485.56"; nearest_ref "NR_003367"; class_code "j"; tss_id "TSS58760";
chr8	Cufflinks	exon	128808111	128808254	.	+	.	gene_id "XLOC_037120"; transcript_id "TCONS_00147473"; exon_number "1"; gene_name "PVT1"; oId "CUFF.79485.59"; nearest_ref "NR_003367"; class_code "j"; tss_id "TSS58760";
chr8	Cufflinks	exon	128902835	128903244	.	+	.	gene_id "XLOC_037120"; transcript_id "TCONS_00147473"; exon_number "2"; gene_name "PVT1"; oId "CUFF.79485.59"; nearest_ref "NR_003367"; class_code "j"; tss_id "TSS58760";
chr8	Cufflinks	exon	129001408	129001537	.	+	.	gene_id "XLOC_037120"; transcript_id "TCONS_00147473"; exon_number "3"; gene_name "PVT1"; oId "CUFF.79485.59"; nearest_ref "NR_003367"; class_code "j"; tss_id "TSS58760";
chr8	Cufflinks	exon	129008807	129009685	.	+	.	gene_id "XLOC_037120"; transcript_id "TCONS_00147473"; exon_number "4"; gene_name "PVT1"; oId "CUFF.79485.59"; nearest_ref "NR_003367"; class_code "j"; tss_id "TSS58760";
chr8	Cufflinks	exon	128808111	128808254	.	+	.	gene_id "XLOC_037120"; transcript_id "TCONS_00147476"; exon_number "1"; gene_name "PVT1"; oId "CUFF.79485.60"; nearest_ref "NR_003367"; class_code "j"; tss_id "TSS58760";
chr8	Cufflinks	exon	128902835	128903244	.	+	.	gene_id "XLOC_037120"; transcript_id "TCONS_00147476"; exon_number "2"; gene_name "PVT1"; oId "CUFF.79485.60"; nearest_ref "NR_003367"; class_code "j"; tss_id "TSS58760";
chr8	Cufflinks	exon	129001408	129001537	.	+	.	gene_id "XLOC_037120"; transcript_id "TCONS_00147476"; exon_number "3"; gene_name "PVT1"; oId "CUFF.79485.60"; nearest_ref "NR_003367"; class_code "j"; tss_id "TSS58760";
chr8	Cufflinks	exon	129082406	129082518	.	+	.	gene_id "XLOC_037120"; transcript_id "TCONS_00147476"; exon_number "4"; gene_name "PVT1"; oId "CUFF.79485.60"; nearest_ref "NR_003367"; class_code "j"; tss_id "TSS58760";
chr8	Cufflinks	exon	129108764	129108900	.	+	.	gene_id "XLOC_037120"; transcript_id "TCONS_00147476"; exon_number "5"; gene_name "PVT1"; oId "CUFF.79485.60"; nearest_ref "NR_003367"; class_code "j"; tss_id "TSS58760";
chr8	Cufflinks	exon	129113226	129113603	.	+	.	gene_id "XLOC_037120"; transcript_id "TCONS_00147476"; exon_number "6"; gene_name "PVT1"; oId "CUFF.79485.60"; nearest_ref "NR_003367"; class_code "j"; tss_id "TSS58760";
chr8	Cufflinks	exon	128808111	128808254	.	+	.	gene_id "XLOC_037120"; transcript_id "TCONS_00147477"; exon_number "1"; gene_name "PVT1"; oId "CUFF.79485.61"; nearest_ref "NR_003367"; class_code "j"; tss_id "TSS58760";
chr8	Cufflinks	exon	128902835	128903244	.	+	.	gene_id "XLOC_037120"; transcript_id "TCONS_00147477"; exon_number "2"; gene_name "PVT1"; oId "CUFF.79485.61"; nearest_ref "NR_003367"; class_code "j"; tss_id "TSS58760";
chr8	Cufflinks	exon	129001408	129001537	.	+	.	gene_id "XLOC_037120"; transcript_id "TCONS_00147477"; exon_number "3"; gene_name "PVT1"; oId "CUFF.79485.61"; nearest_ref "NR_003367"; class_code "j"; tss_id "TSS58760";
chr8	Cufflinks	exon	129082406	129082518	.	+	.	gene_id "XLOC_037120"; transcript_id "TCONS_00147477"; exon_number "4"; gene_name "PVT1"; oId "CUFF.79485.61"; nearest_ref "NR_003367"; class_code "j"; tss_id "TSS58760";
chr8	Cufflinks	exon	129108767	129108900	.	+	.	gene_id "XLOC_037120"; transcript_id "TCONS_00147477"; exon_number "5"; gene_name "PVT1"; oId "CUFF.79485.61"; nearest_ref "NR_003367"; class_code "j"; tss_id "TSS58760";
chr8	Cufflinks	exon	129113226	129113603	.	+	.	gene_id "XLOC_037120"; transcript_id "TCONS_00147477"; exon_number "6"; gene_name "PVT1"; oId "CUFF.79485.61"; nearest_ref "NR_003367"; class_code "j"; tss_id "TSS58760";
chr8	Cufflinks	exon	128808111	128808254	.	+	.	gene_id "XLOC_037120"; transcript_id "TCONS_00147475"; exon_number "1"; gene_name "PVT1"; oId "CUFF.79485.58"; nearest_ref "NR_003367"; class_code "j"; tss_id "TSS58760";
chr8	Cufflinks	exon	128902835	128903244	.	+	.	gene_id "XLOC_037120"; transcript_id "TCONS_00147475"; exon_number "2"; gene_name "PVT1"; oId "CUFF.79485.58"; nearest_ref "NR_003367"; class_code "j"; tss_id "TSS58760";
chr8	Cufflinks	exon	129001408	129001537	.	+	.	gene_id "XLOC_037120"; transcript_id "TCONS_00147475"; exon_number "3"; gene_name "PVT1"; oId "CUFF.79485.58"; nearest_ref "NR_003367"; class_code "j"; tss_id "TSS58760";
chr8	Cufflinks	exon	129082406	129082607	.	+	.	gene_id "XLOC_037120"; transcript_id "TCONS_00147475"; exon_number "4"; gene_name "PVT1"; oId "CUFF.79485.58"; nearest_ref "NR_003367"; class_code "j"; tss_id "TSS58760";
chr8	Cufflinks	exon	129108764	129108900	.	+	.	gene_id "XLOC_037120"; transcript_id "TCONS_00147475"; exon_number "5"; gene_name "PVT1"; oId "CUFF.79485.58"; nearest_ref "NR_003367"; class_code "j"; tss_id "TSS58760";
chr8	Cufflinks	exon	129113226	129113603	.	+	.	gene_id "XLOC_037120"; transcript_id "TCONS_00147475"; exon_number "6"; gene_name "PVT1"; oId "CUFF.79485.58"; nearest_ref "NR_003367"; class_code "j"; tss_id "TSS58760";
chr8	Cufflinks	exon	128808111	128808254	.	+	.	gene_id "XLOC_037120"; transcript_id "TCONS_00147474"; exon_number "1"; gene_name "PVT1"; oId "CUFF.79485.57"; nearest_ref "NR_003367"; class_code "j"; tss_id "TSS58760";
chr8	Cufflinks	exon	128902835	128903244	.	+	.	gene_id "XLOC_037120"; transcript_id "TCONS_00147474"; exon_number "2"; gene_name "PVT1"; oId "CUFF.79485.57"; nearest_ref "NR_003367"; class_code "j"; tss_id "TSS58760";
chr8	Cufflinks	exon	129001408	129001537	.	+	.	gene_id "XLOC_037120"; transcript_id "TCONS_00147474"; exon_number "3"; gene_name "PVT1"; oId "CUFF.79485.57"; nearest_ref "NR_003367"; class_code "j"; tss_id "TSS58760";
chr8	Cufflinks	exon	129021836	129021964	.	+	.	gene_id "XLOC_037120"; transcript_id "TCONS_00147474"; exon_number "4"; gene_name "PVT1"; oId "CUFF.79485.57"; nearest_ref "NR_003367"; class_code "j"; tss_id "TSS58760";
chr8	Cufflinks	exon	129022564	129022690	.	+	.	gene_id "XLOC_037120"; transcript_id "TCONS_00147474"; exon_number "5"; gene_name "PVT1"; oId "CUFF.79485.57"; nearest_ref "NR_003367"; class_code "j"; tss_id "TSS58760";
chr8	Cufflinks	exon	129082406	129082518	.	+	.	gene_id "XLOC_037120"; transcript_id "TCONS_00147474"; exon_number "6"; gene_name "PVT1"; oId "CUFF.79485.57"; nearest_ref "NR_003367"; class_code "j"; tss_id "TSS58760";
chr8	Cufflinks	exon	129108764	129108900	.	+	.	gene_id "XLOC_037120"; transcript_id "TCONS_00147474"; exon_number "7"; gene_name "PVT1"; oId "CUFF.79485.57"; nearest_ref "NR_003367"; class_code "j"; tss_id "TSS58760";
chr8	Cufflinks	exon	129111616	129111819	.	+	.	gene_id "XLOC_037120"; transcript_id "TCONS_00147474"; exon_number "8"; gene_name "PVT1"; oId "CUFF.79485.57"; nearest_ref "NR_003367"; class_code "j"; tss_id "TSS58760";
chr8	Cufflinks	exon	129113226	129113603	.	+	.	gene_id "XLOC_037120"; transcript_id "TCONS_00147474"; exon_number "9"; gene_name "PVT1"; oId "CUFF.79485.57"; nearest_ref "NR_003367"; class_code "j"; tss_id "TSS58760";
chr8	Cufflinks	exon	128808124	128808317	.	+	.	gene_id "XLOC_037120"; transcript_id "TCONS_00147478"; exon_number "1"; gene_name "PVT1"; oId "CUFF.79485.62"; nearest_ref "NR_003367"; class_code "j"; tss_id "TSS58760";
chr8	Cufflinks	exon	128902835	128903244	.	+	.	gene_id "XLOC_037120"; transcript_id "TCONS_00147478"; exon_number "2"; gene_name "PVT1"; oId "CUFF.79485.62"; nearest_ref "NR_003367"; class_code "j"; tss_id "TSS58760";
chr8	Cufflinks	exon	128951754	128951922	.	+	.	gene_id "XLOC_037120"; transcript_id "TCONS_00147478"; exon_number "3"; gene_name "PVT1"; oId "CUFF.79485.62"; nearest_ref "NR_003367"; class_code "j"; tss_id "TSS58760";
chr8	Cufflinks	exon	129001408	129001537	.	+	.	gene_id "XLOC_037120"; transcript_id "TCONS_00147478"; exon_number "4"; gene_name "PVT1"; oId "CUFF.79485.62"; nearest_ref "NR_003367"; class_code "j"; tss_id "TSS58760";
chr8	Cufflinks	exon	129021836	129021964	.	+	.	gene_id "XLOC_037120"; transcript_id "TCONS_00147478"; exon_number "5"; gene_name "PVT1"; oId "CUFF.79485.62"; nearest_ref "NR_003367"; class_code "j"; tss_id "TSS58760";
chr8	Cufflinks	exon	129022564	129022690	.	+	.	gene_id "XLOC_037120"; transcript_id "TCONS_00147478"; exon_number "6"; gene_name "PVT1"; oId "CUFF.79485.62"; nearest_ref "NR_003367"; class_code "j"; tss_id "TSS58760";
chr8	Cufflinks	exon	129108764	129108900	.	+	.	gene_id "XLOC_037120"; transcript_id "TCONS_00147478"; exon_number "7"; gene_name "PVT1"; oId "CUFF.79485.62"; nearest_ref "NR_003367"; class_code "j"; tss_id "TSS58760";
chr8	Cufflinks	exon	129113226	129113603	.	+	.	gene_id "XLOC_037120"; transcript_id "TCONS_00147478"; exon_number "8"; gene_name "PVT1"; oId "CUFF.79485.62"; nearest_ref "NR_003367"; class_code "j"; tss_id "TSS58760";
chr8	Cufflinks	exon	128808126	128808254	.	+	.	gene_id "XLOC_037120"; transcript_id "TCONS_00147479"; exon_number "1"; gene_name "PVT1"; oId "CUFF.79485.70"; nearest_ref "NR_003367"; class_code "j"; tss_id "TSS58760";
chr8	Cufflinks	exon	128902835	128903244	.	+	.	gene_id "XLOC_037120"; transcript_id "TCONS_00147479"; exon_number "2"; gene_name "PVT1"; oId "CUFF.79485.70"; nearest_ref "NR_003367"; class_code "j"; tss_id "TSS58760";
chr8	Cufflinks	exon	128951754	128951922	.	+	.	gene_id "XLOC_037120"; transcript_id "TCONS_00147479"; exon_number "3"; gene_name "PVT1"; oId "CUFF.79485.70"; nearest_ref "NR_003367"; class_code "j"; tss_id "TSS58760";
chr8	Cufflinks	exon	129001408	129001537	.	+	.	gene_id "XLOC_037120"; transcript_id "TCONS_00147479"; exon_number "4"; gene_name "PVT1"; oId "CUFF.79485.70"; nearest_ref "NR_003367"; class_code "j"; tss_id "TSS58760";
chr8	Cufflinks	exon	129008807	129009685	.	+	.	gene_id "XLOC_037120"; transcript_id "TCONS_00147479"; exon_number "5"; gene_name "PVT1"; oId "CUFF.79485.70"; nearest_ref "NR_003367"; class_code "j"; tss_id "TSS58760";
chr8	Cufflinks	exon	128808126	128808254	.	+	.	gene_id "XLOC_037120"; transcript_id "TCONS_00147490"; exon_number "1"; gene_name "PVT1"; oId "CUFF.79485.74"; nearest_ref "NR_003367"; class_code "j"; tss_id "TSS58760";
chr8	Cufflinks	exon	128902835	128903244	.	+	.	gene_id "XLOC_037120"; transcript_id "TCONS_00147490"; exon_number "2"; gene_name "PVT1"; oId "CUFF.79485.74"; nearest_ref "NR_003367"; class_code "j"; tss_id "TSS58760";
chr8	Cufflinks	exon	129001408	129001537	.	+	.	gene_id "XLOC_037120"; transcript_id "TCONS_00147490"; exon_number "3"; gene_name "PVT1"; oId "CUFF.79485.74"; nearest_ref "NR_003367"; class_code "j"; tss_id "TSS58760";
chr8	Cufflinks	exon	129021836	129021964	.	+	.	gene_id "XLOC_037120"; transcript_id "TCONS_00147490"; exon_number "4"; gene_name "PVT1"; oId "CUFF.79485.74"; nearest_ref "NR_003367"; class_code "j"; tss_id "TSS58760";
chr8	Cufflinks	exon	129022564	129022690	.	+	.	gene_id "XLOC_037120"; transcript_id "TCONS_00147490"; exon_number "5"; gene_name "PVT1"; oId "CUFF.79485.74"; nearest_ref "NR_003367"; class_code "j"; tss_id "TSS58760";
chr8	Cufflinks	exon	129082406	129082607	.	+	.	gene_id "XLOC_037120"; transcript_id "TCONS_00147490"; exon_number "6"; gene_name "PVT1"; oId "CUFF.79485.74"; nearest_ref "NR_003367"; class_code "j"; tss_id "TSS58760";
chr8	Cufflinks	exon	129108764	129108900	.	+	.	gene_id "XLOC_037120"; transcript_id "TCONS_00147490"; exon_number "7"; gene_name "PVT1"; oId "CUFF.79485.74"; nearest_ref "NR_003367"; class_code "j"; tss_id "TSS58760";
chr8	Cufflinks	exon	129113226	129113603	.	+	.	gene_id "XLOC_037120"; transcript_id "TCONS_00147490"; exon_number "8"; gene_name "PVT1"; oId "CUFF.79485.74"; nearest_ref "NR_003367"; class_code "j"; tss_id "TSS58760";
chr8	Cufflinks	exon	128808126	128808254	.	+	.	gene_id "XLOC_037120"; transcript_id "TCONS_00147485"; exon_number "1"; gene_name "PVT1"; oId "CUFF.79485.68"; nearest_ref "NR_003367"; class_code "j"; tss_id "TSS58760";
chr8	Cufflinks	exon	128902835	128903244	.	+	.	gene_id "XLOC_037120"; transcript_id "TCONS_00147485"; exon_number "2"; gene_name "PVT1"; oId "CUFF.79485.68"; nearest_ref "NR_003367"; class_code "j"; tss_id "TSS58760";
chr8	Cufflinks	exon	128951754	128951922	.	+	.	gene_id "XLOC_037120"; transcript_id "TCONS_00147485"; exon_number "3"; gene_name "PVT1"; oId "CUFF.79485.68"; nearest_ref "NR_003367"; class_code "j"; tss_id "TSS58760";
chr8	Cufflinks	exon	129001408	129001537	.	+	.	gene_id "XLOC_037120"; transcript_id "TCONS_00147485"; exon_number "4"; gene_name "PVT1"; oId "CUFF.79485.68"; nearest_ref "NR_003367"; class_code "j"; tss_id "TSS58760";
chr8	Cufflinks	exon	129082406	129082518	.	+	.	gene_id "XLOC_037120"; transcript_id "TCONS_00147485"; exon_number "5"; gene_name "PVT1"; oId "CUFF.79485.68"; nearest_ref "NR_003367"; class_code "j"; tss_id "TSS58760";
chr8	Cufflinks	exon	129108767	129108900	.	+	.	gene_id "XLOC_037120"; transcript_id "TCONS_00147485"; exon_number "6"; gene_name "PVT1"; oId "CUFF.79485.68"; nearest_ref "NR_003367"; class_code "j"; tss_id "TSS58760";
chr8	Cufflinks	exon	129113226	129113603	.	+	.	gene_id "XLOC_037120"; transcript_id "TCONS_00147485"; exon_number "7"; gene_name "PVT1"; oId "CUFF.79485.68"; nearest_ref "NR_003367"; class_code "j"; tss_id "TSS58760";
chr8	Cufflinks	exon	128808126	128808254	.	+	.	gene_id "XLOC_037120"; transcript_id "TCONS_00147486"; exon_number "1"; gene_name "PVT1"; oId "CUFF.79485.69"; nearest_ref "NR_003367"; class_code "j"; tss_id "TSS58760";
chr8	Cufflinks	exon	128902835	128903244	.	+	.	gene_id "XLOC_037120"; transcript_id "TCONS_00147486"; exon_number "2"; gene_name "PVT1"; oId "CUFF.79485.69"; nearest_ref "NR_003367"; class_code "j"; tss_id "TSS58760";
chr8	Cufflinks	exon	128951754	128951922	.	+	.	gene_id "XLOC_037120"; transcript_id "TCONS_00147486"; exon_number "3"; gene_name "PVT1"; oId "CUFF.79485.69"; nearest_ref "NR_003367"; class_code "j"; tss_id "TSS58760";
chr8	Cufflinks	exon	129108764	129108900	.	+	.	gene_id "XLOC_037120"; transcript_id "TCONS_00147486"; exon_number "4"; gene_name "PVT1"; oId "CUFF.79485.69"; nearest_ref "NR_003367"; class_code "j"; tss_id "TSS58760";
chr8	Cufflinks	exon	129111616	129111819	.	+	.	gene_id "XLOC_037120"; transcript_id "TCONS_00147486"; exon_number "5"; gene_name "PVT1"; oId "CUFF.79485.69"; nearest_ref "NR_003367"; class_code "j"; tss_id "TSS58760";
chr8	Cufflinks	exon	129113226	129113603	.	+	.	gene_id "XLOC_037120"; transcript_id "TCONS_00147486"; exon_number "6"; gene_name "PVT1"; oId "CUFF.79485.69"; nearest_ref "NR_003367"; class_code "j"; tss_id "TSS58760";
chr8	Cufflinks	exon	128808126	128808317	.	+	.	gene_id "XLOC_037120"; transcript_id "TCONS_00147487"; exon_number "1"; gene_name "PVT1"; oId "CUFF.79485.71"; nearest_ref "NR_003367"; class_code "j"; tss_id "TSS58760";
chr8	Cufflinks	exon	128902835	128903244	.	+	.	gene_id "XLOC_037120"; transcript_id "TCONS_00147487"; exon_number "2"; gene_name "PVT1"; oId "CUFF.79485.71"; nearest_ref "NR_003367"; class_code "j"; tss_id "TSS58760";
chr8	Cufflinks	exon	128951754	128951922	.	+	.	gene_id "XLOC_037120"; transcript_id "TCONS_00147487"; exon_number "3"; gene_name "PVT1"; oId "CUFF.79485.71"; nearest_ref "NR_003367"; class_code "j"; tss_id "TSS58760";
chr8	Cufflinks	exon	129001408	129001537	.	+	.	gene_id "XLOC_037120"; transcript_id "TCONS_00147487"; exon_number "4"; gene_name "PVT1"; oId "CUFF.79485.71"; nearest_ref "NR_003367"; class_code "j"; tss_id "TSS58760";
chr8	Cufflinks	exon	129082406	129082518	.	+	.	gene_id "XLOC_037120"; transcript_id "TCONS_00147487"; exon_number "5"; gene_name "PVT1"; oId "CUFF.79485.71"; nearest_ref "NR_003367"; class_code "j"; tss_id "TSS58760";
chr8	Cufflinks	exon	129108764	129108900	.	+	.	gene_id "XLOC_037120"; transcript_id "TCONS_00147487"; exon_number "6"; gene_name "PVT1"; oId "CUFF.79485.71"; nearest_ref "NR_003367"; class_code "j"; tss_id "TSS58760";
chr8	Cufflinks	exon	129113226	129113603	.	+	.	gene_id "XLOC_037120"; transcript_id "TCONS_00147487"; exon_number "7"; gene_name "PVT1"; oId "CUFF.79485.71"; nearest_ref "NR_003367"; class_code "j"; tss_id "TSS58760";
chr8	Cufflinks	exon	128808126	128808254	.	+	.	gene_id "XLOC_037120"; transcript_id "TCONS_00147488"; exon_number "1"; gene_name "PVT1"; oId "CUFF.79485.72"; nearest_ref "NR_003367"; class_code "j"; tss_id "TSS58760";
chr8	Cufflinks	exon	128902835	128903244	.	+	.	gene_id "XLOC_037120"; transcript_id "TCONS_00147488"; exon_number "2"; gene_name "PVT1"; oId "CUFF.79485.72"; nearest_ref "NR_003367"; class_code "j"; tss_id "TSS58760";
chr8	Cufflinks	exon	128951754	128951922	.	+	.	gene_id "XLOC_037120"; transcript_id "TCONS_00147488"; exon_number "3"; gene_name "PVT1"; oId "CUFF.79485.72"; nearest_ref "NR_003367"; class_code "j"; tss_id "TSS58760";
chr8	Cufflinks	exon	129001408	129001537	.	+	.	gene_id "XLOC_037120"; transcript_id "TCONS_00147488"; exon_number "4"; gene_name "PVT1"; oId "CUFF.79485.72"; nearest_ref "NR_003367"; class_code "j"; tss_id "TSS58760";
chr8	Cufflinks	exon	129082406	129082518	.	+	.	gene_id "XLOC_037120"; transcript_id "TCONS_00147488"; exon_number "5"; gene_name "PVT1"; oId "CUFF.79485.72"; nearest_ref "NR_003367"; class_code "j"; tss_id "TSS58760";
chr8	Cufflinks	exon	129108764	129108900	.	+	.	gene_id "XLOC_037120"; transcript_id "TCONS_00147488"; exon_number "6"; gene_name "PVT1"; oId "CUFF.79485.72"; nearest_ref "NR_003367"; class_code "j"; tss_id "TSS58760";
chr8	Cufflinks	exon	129111616	129111819	.	+	.	gene_id "XLOC_037120"; transcript_id "TCONS_00147488"; exon_number "7"; gene_name "PVT1"; oId "CUFF.79485.72"; nearest_ref "NR_003367"; class_code "j"; tss_id "TSS58760";
chr8	Cufflinks	exon	129113226	129113603	.	+	.	gene_id "XLOC_037120"; transcript_id "TCONS_00147488"; exon_number "8"; gene_name "PVT1"; oId "CUFF.79485.72"; nearest_ref "NR_003367"; class_code "j"; tss_id "TSS58760";
chr8	Cufflinks	exon	128808126	128808254	.	+	.	gene_id "XLOC_037120"; transcript_id "TCONS_00147489"; exon_number "1"; gene_name "PVT1"; oId "CUFF.79485.73"; nearest_ref "NR_003367"; class_code "j"; tss_id "TSS58760";
chr8	Cufflinks	exon	128902835	128903244	.	+	.	gene_id "XLOC_037120"; transcript_id "TCONS_00147489"; exon_number "2"; gene_name "PVT1"; oId "CUFF.79485.73"; nearest_ref "NR_003367"; class_code "j"; tss_id "TSS58760";
chr8	Cufflinks	exon	128951754	128951922	.	+	.	gene_id "XLOC_037120"; transcript_id "TCONS_00147489"; exon_number "3"; gene_name "PVT1"; oId "CUFF.79485.73"; nearest_ref "NR_003367"; class_code "j"; tss_id "TSS58760";
chr8	Cufflinks	exon	129021836	129021964	.	+	.	gene_id "XLOC_037120"; transcript_id "TCONS_00147489"; exon_number "4"; gene_name "PVT1"; oId "CUFF.79485.73"; nearest_ref "NR_003367"; class_code "j"; tss_id "TSS58760";
chr8	Cufflinks	exon	129022564	129022690	.	+	.	gene_id "XLOC_037120"; transcript_id "TCONS_00147489"; exon_number "5"; gene_name "PVT1"; oId "CUFF.79485.73"; nearest_ref "NR_003367"; class_code "j"; tss_id "TSS58760";
chr8	Cufflinks	exon	129082406	129082518	.	+	.	gene_id "XLOC_037120"; transcript_id "TCONS_00147489"; exon_number "6"; gene_name "PVT1"; oId "CUFF.79485.73"; nearest_ref "NR_003367"; class_code "j"; tss_id "TSS58760";
chr8	Cufflinks	exon	129108764	129108900	.	+	.	gene_id "XLOC_037120"; transcript_id "TCONS_00147489"; exon_number "7"; gene_name "PVT1"; oId "CUFF.79485.73"; nearest_ref "NR_003367"; class_code "j"; tss_id "TSS58760";
chr8	Cufflinks	exon	129113226	129113603	.	+	.	gene_id "XLOC_037120"; transcript_id "TCONS_00147489"; exon_number "8"; gene_name "PVT1"; oId "CUFF.79485.73"; nearest_ref "NR_003367"; class_code "j"; tss_id "TSS58760";
chr8	Cufflinks	exon	128808126	128808317	.	+	.	gene_id "XLOC_037120"; transcript_id "TCONS_00147483"; exon_number "1"; gene_name "PVT1"; oId "CUFF.79485.66"; nearest_ref "NR_003367"; class_code "j"; tss_id "TSS58760";
chr8	Cufflinks	exon	128902835	128903244	.	+	.	gene_id "XLOC_037120"; transcript_id "TCONS_00147483"; exon_number "2"; gene_name "PVT1"; oId "CUFF.79485.66"; nearest_ref "NR_003367"; class_code "j"; tss_id "TSS58760";
chr8	Cufflinks	exon	128951754	128951922	.	+	.	gene_id "XLOC_037120"; transcript_id "TCONS_00147483"; exon_number "3"; gene_name "PVT1"; oId "CUFF.79485.66"; nearest_ref "NR_003367"; class_code "j"; tss_id "TSS58760";
chr8	Cufflinks	exon	128996150	128996450	.	+	.	gene_id "XLOC_037120"; transcript_id "TCONS_00147483"; exon_number "4"; gene_name "PVT1"; oId "CUFF.79485.66"; nearest_ref "NR_003367"; class_code "j"; tss_id "TSS58760";
chr8	Cufflinks	exon	129001408	129001537	.	+	.	gene_id "XLOC_037120"; transcript_id "TCONS_00147483"; exon_number "5"; gene_name "PVT1"; oId "CUFF.79485.66"; nearest_ref "NR_003367"; class_code "j"; tss_id "TSS58760";
chr8	Cufflinks	exon	129021836	129021964	.	+	.	gene_id "XLOC_037120"; transcript_id "TCONS_00147483"; exon_number "6"; gene_name "PVT1"; oId "CUFF.79485.66"; nearest_ref "NR_003367"; class_code "j"; tss_id "TSS58760";
chr8	Cufflinks	exon	129022564	129022690	.	+	.	gene_id "XLOC_037120"; transcript_id "TCONS_00147483"; exon_number "7"; gene_name "PVT1"; oId "CUFF.79485.66"; nearest_ref "NR_003367"; class_code "j"; tss_id "TSS58760";
chr8	Cufflinks	exon	129108764	129108900	.	+	.	gene_id "XLOC_037120"; transcript_id "TCONS_00147483"; exon_number "8"; gene_name "PVT1"; oId "CUFF.79485.66"; nearest_ref "NR_003367"; class_code "j"; tss_id "TSS58760";
chr8	Cufflinks	exon	129111616	129111819	.	+	.	gene_id "XLOC_037120"; transcript_id "TCONS_00147483"; exon_number "9"; gene_name "PVT1"; oId "CUFF.79485.66"; nearest_ref "NR_003367"; class_code "j"; tss_id "TSS58760";
chr8	Cufflinks	exon	129113226	129113603	.	+	.	gene_id "XLOC_037120"; transcript_id "TCONS_00147483"; exon_number "10"; gene_name "PVT1"; oId "CUFF.79485.66"; nearest_ref "NR_003367"; class_code "j"; tss_id "TSS58760";
chr8	Cufflinks	exon	128808126	128808317	.	+	.	gene_id "XLOC_037120"; transcript_id "TCONS_00147484"; exon_number "1"; gene_name "PVT1"; oId "CUFF.79485.67"; nearest_ref "NR_003367"; class_code "j"; tss_id "TSS58760";
chr8	Cufflinks	exon	128902835	128903244	.	+	.	gene_id "XLOC_037120"; transcript_id "TCONS_00147484"; exon_number "2"; gene_name "PVT1"; oId "CUFF.79485.67"; nearest_ref "NR_003367"; class_code "j"; tss_id "TSS58760";
chr8	Cufflinks	exon	128951754	128951922	.	+	.	gene_id "XLOC_037120"; transcript_id "TCONS_00147484"; exon_number "3"; gene_name "PVT1"; oId "CUFF.79485.67"; nearest_ref "NR_003367"; class_code "j"; tss_id "TSS58760";
chr8	Cufflinks	exon	129001408	129001537	.	+	.	gene_id "XLOC_037120"; transcript_id "TCONS_00147484"; exon_number "4"; gene_name "PVT1"; oId "CUFF.79485.67"; nearest_ref "NR_003367"; class_code "j"; tss_id "TSS58760";
chr8	Cufflinks	exon	129108764	129108900	.	+	.	gene_id "XLOC_037120"; transcript_id "TCONS_00147484"; exon_number "5"; gene_name "PVT1"; oId "CUFF.79485.67"; nearest_ref "NR_003367"; class_code "j"; tss_id "TSS58760";
chr8	Cufflinks	exon	129111616	129111819	.	+	.	gene_id "XLOC_037120"; transcript_id "TCONS_00147484"; exon_number "6"; gene_name "PVT1"; oId "CUFF.79485.67"; nearest_ref "NR_003367"; class_code "j"; tss_id "TSS58760";
chr8	Cufflinks	exon	129113226	129113603	.	+	.	gene_id "XLOC_037120"; transcript_id "TCONS_00147484"; exon_number "7"; gene_name "PVT1"; oId "CUFF.79485.67"; nearest_ref "NR_003367"; class_code "j"; tss_id "TSS58760";
chr8	Cufflinks	exon	128808126	128808254	.	+	.	gene_id "XLOC_037120"; transcript_id "TCONS_00147482"; exon_number "1"; gene_name "PVT1"; oId "CUFF.79485.65"; nearest_ref "NR_003367"; class_code "j"; tss_id "TSS58760";
chr8	Cufflinks	exon	128902835	128903244	.	+	.	gene_id "XLOC_037120"; transcript_id "TCONS_00147482"; exon_number "2"; gene_name "PVT1"; oId "CUFF.79485.65"; nearest_ref "NR_003367"; class_code "j"; tss_id "TSS58760";
chr8	Cufflinks	exon	128951754	128951922	.	+	.	gene_id "XLOC_037120"; transcript_id "TCONS_00147482"; exon_number "3"; gene_name "PVT1"; oId "CUFF.79485.65"; nearest_ref "NR_003367"; class_code "j"; tss_id "TSS58760";
chr8	Cufflinks	exon	129001408	129001537	.	+	.	gene_id "XLOC_037120"; transcript_id "TCONS_00147482"; exon_number "4"; gene_name "PVT1"; oId "CUFF.79485.65"; nearest_ref "NR_003367"; class_code "j"; tss_id "TSS58760";
chr8	Cufflinks	exon	129021836	129021964	.	+	.	gene_id "XLOC_037120"; transcript_id "TCONS_00147482"; exon_number "5"; gene_name "PVT1"; oId "CUFF.79485.65"; nearest_ref "NR_003367"; class_code "j"; tss_id "TSS58760";
chr8	Cufflinks	exon	129022564	129022690	.	+	.	gene_id "XLOC_037120"; transcript_id "TCONS_00147482"; exon_number "6"; gene_name "PVT1"; oId "CUFF.79485.65"; nearest_ref "NR_003367"; class_code "j"; tss_id "TSS58760";
chr8	Cufflinks	exon	129082406	129082607	.	+	.	gene_id "XLOC_037120"; transcript_id "TCONS_00147482"; exon_number "7"; gene_name "PVT1"; oId "CUFF.79485.65"; nearest_ref "NR_003367"; class_code "j"; tss_id "TSS58760";
chr8	Cufflinks	exon	129108764	129108900	.	+	.	gene_id "XLOC_037120"; transcript_id "TCONS_00147482"; exon_number "8"; gene_name "PVT1"; oId "CUFF.79485.65"; nearest_ref "NR_003367"; class_code "j"; tss_id "TSS58760";
chr8	Cufflinks	exon	129113226	129113603	.	+	.	gene_id "XLOC_037120"; transcript_id "TCONS_00147482"; exon_number "9"; gene_name "PVT1"; oId "CUFF.79485.65"; nearest_ref "NR_003367"; class_code "j"; tss_id "TSS58760";
chr8	Cufflinks	exon	128808126	128808317	.	+	.	gene_id "XLOC_037120"; transcript_id "TCONS_00147481"; exon_number "1"; gene_name "PVT1"; oId "CUFF.79485.64"; nearest_ref "NR_003367"; class_code "j"; tss_id "TSS58760";
chr8	Cufflinks	exon	128902835	128903244	.	+	.	gene_id "XLOC_037120"; transcript_id "TCONS_00147481"; exon_number "2"; gene_name "PVT1"; oId "CUFF.79485.64"; nearest_ref "NR_003367"; class_code "j"; tss_id "TSS58760";
chr8	Cufflinks	exon	128951754	128951922	.	+	.	gene_id "XLOC_037120"; transcript_id "TCONS_00147481"; exon_number "3"; gene_name "PVT1"; oId "CUFF.79485.64"; nearest_ref "NR_003367"; class_code "j"; tss_id "TSS58760";
chr8	Cufflinks	exon	128996150	128996450	.	+	.	gene_id "XLOC_037120"; transcript_id "TCONS_00147481"; exon_number "4"; gene_name "PVT1"; oId "CUFF.79485.64"; nearest_ref "NR_003367"; class_code "j"; tss_id "TSS58760";
chr8	Cufflinks	exon	129001408	129001537	.	+	.	gene_id "XLOC_037120"; transcript_id "TCONS_00147481"; exon_number "5"; gene_name "PVT1"; oId "CUFF.79485.64"; nearest_ref "NR_003367"; class_code "j"; tss_id "TSS58760";
chr8	Cufflinks	exon	129021836	129021964	.	+	.	gene_id "XLOC_037120"; transcript_id "TCONS_00147481"; exon_number "6"; gene_name "PVT1"; oId "CUFF.79485.64"; nearest_ref "NR_003367"; class_code "j"; tss_id "TSS58760";
chr8	Cufflinks	exon	129022564	129022690	.	+	.	gene_id "XLOC_037120"; transcript_id "TCONS_00147481"; exon_number "7"; gene_name "PVT1"; oId "CUFF.79485.64"; nearest_ref "NR_003367"; class_code "j"; tss_id "TSS58760";
chr8	Cufflinks	exon	129082406	129082518	.	+	.	gene_id "XLOC_037120"; transcript_id "TCONS_00147481"; exon_number "8"; gene_name "PVT1"; oId "CUFF.79485.64"; nearest_ref "NR_003367"; class_code "j"; tss_id "TSS58760";
chr8	Cufflinks	exon	129108764	129108900	.	+	.	gene_id "XLOC_037120"; transcript_id "TCONS_00147481"; exon_number "9"; gene_name "PVT1"; oId "CUFF.79485.64"; nearest_ref "NR_003367"; class_code "j"; tss_id "TSS58760";
chr8	Cufflinks	exon	129113226	129113603	.	+	.	gene_id "XLOC_037120"; transcript_id "TCONS_00147481"; exon_number "10"; gene_name "PVT1"; oId "CUFF.79485.64"; nearest_ref "NR_003367"; class_code "j"; tss_id "TSS58760";
chr8	Cufflinks	exon	128808126	128808254	.	+	.	gene_id "XLOC_037120"; transcript_id "TCONS_00147480"; exon_number "1"; gene_name "PVT1"; oId "CUFF.79485.63"; nearest_ref "NR_003367"; class_code "j"; tss_id "TSS58760";
chr8	Cufflinks	exon	128902835	128903244	.	+	.	gene_id "XLOC_037120"; transcript_id "TCONS_00147480"; exon_number "2"; gene_name "PVT1"; oId "CUFF.79485.63"; nearest_ref "NR_003367"; class_code "j"; tss_id "TSS58760";
chr8	Cufflinks	exon	128951754	128951922	.	+	.	gene_id "XLOC_037120"; transcript_id "TCONS_00147480"; exon_number "3"; gene_name "PVT1"; oId "CUFF.79485.63"; nearest_ref "NR_003367"; class_code "j"; tss_id "TSS58760";
chr8	Cufflinks	exon	129001408	129001537	.	+	.	gene_id "XLOC_037120"; transcript_id "TCONS_00147480"; exon_number "4"; gene_name "PVT1"; oId "CUFF.79485.63"; nearest_ref "NR_003367"; class_code "j"; tss_id "TSS58760";
chr8	Cufflinks	exon	129082406	129082518	.	+	.	gene_id "XLOC_037120"; transcript_id "TCONS_00147480"; exon_number "5"; gene_name "PVT1"; oId "CUFF.79485.63"; nearest_ref "NR_003367"; class_code "j"; tss_id "TSS58760";
chr8	Cufflinks	exon	129108764	129108900	.	+	.	gene_id "XLOC_037120"; transcript_id "TCONS_00147480"; exon_number "6"; gene_name "PVT1"; oId "CUFF.79485.63"; nearest_ref "NR_003367"; class_code "j"; tss_id "TSS58760";
chr8	Cufflinks	exon	129113226	129113603	.	+	.	gene_id "XLOC_037120"; transcript_id "TCONS_00147480"; exon_number "7"; gene_name "PVT1"; oId "CUFF.79485.63"; nearest_ref "NR_003367"; class_code "j"; tss_id "TSS58760";
chr8	Cufflinks	exon	128867411	128867565	.	+	.	gene_id "XLOC_037120"; transcript_id "TCONS_00147492"; exon_number "1"; gene_name "PVT1"; oId "CUFF.79485.76"; nearest_ref "NR_003367"; class_code "j"; tss_id "TSS58762";
chr8	Cufflinks	exon	128902835	128903244	.	+	.	gene_id "XLOC_037120"; transcript_id "TCONS_00147492"; exon_number "2"; gene_name "PVT1"; oId "CUFF.79485.76"; nearest_ref "NR_003367"; class_code "j"; tss_id "TSS58762";
chr8	Cufflinks	exon	128951754	128951922	.	+	.	gene_id "XLOC_037120"; transcript_id "TCONS_00147492"; exon_number "3"; gene_name "PVT1"; oId "CUFF.79485.76"; nearest_ref "NR_003367"; class_code "j"; tss_id "TSS58762";
chr8	Cufflinks	exon	129001408	129001537	.	+	.	gene_id "XLOC_037120"; transcript_id "TCONS_00147492"; exon_number "4"; gene_name "PVT1"; oId "CUFF.79485.76"; nearest_ref "NR_003367"; class_code "j"; tss_id "TSS58762";
chr8	Cufflinks	exon	129082406	129082518	.	+	.	gene_id "XLOC_037120"; transcript_id "TCONS_00147492"; exon_number "5"; gene_name "PVT1"; oId "CUFF.79485.76"; nearest_ref "NR_003367"; class_code "j"; tss_id "TSS58762";
chr8	Cufflinks	exon	129108764	129108900	.	+	.	gene_id "XLOC_037120"; transcript_id "TCONS_00147492"; exon_number "6"; gene_name "PVT1"; oId "CUFF.79485.76"; nearest_ref "NR_003367"; class_code "j"; tss_id "TSS58762";
chr8	Cufflinks	exon	129113226	129113603	.	+	.	gene_id "XLOC_037120"; transcript_id "TCONS_00147492"; exon_number "7"; gene_name "PVT1"; oId "CUFF.79485.76"; nearest_ref "NR_003367"; class_code "j"; tss_id "TSS58762";
chr8	Cufflinks	exon	128867421	128867565	.	+	.	gene_id "XLOC_037120"; transcript_id "TCONS_00147493"; exon_number "1"; gene_name "PVT1"; oId "CUFF.79485.77"; nearest_ref "NR_003367"; class_code "j"; tss_id "TSS58762";
chr8	Cufflinks	exon	128902835	128903244	.	+	.	gene_id "XLOC_037120"; transcript_id "TCONS_00147493"; exon_number "2"; gene_name "PVT1"; oId "CUFF.79485.77"; nearest_ref "NR_003367"; class_code "j"; tss_id "TSS58762";
chr8	Cufflinks	exon	129001408	129001537	.	+	.	gene_id "XLOC_037120"; transcript_id "TCONS_00147493"; exon_number "3"; gene_name "PVT1"; oId "CUFF.79485.77"; nearest_ref "NR_003367"; class_code "j"; tss_id "TSS58762";
chr8	Cufflinks	exon	129008807	129009685	.	+	.	gene_id "XLOC_037120"; transcript_id "TCONS_00147493"; exon_number "4"; gene_name "PVT1"; oId "CUFF.79485.77"; nearest_ref "NR_003367"; class_code "j"; tss_id "TSS58762";
chr8	Cufflinks	exon	128867509	128867565	.	+	.	gene_id "XLOC_037120"; transcript_id "TCONS_00147494"; exon_number "1"; gene_name "PVT1"; oId "CUFF.79485.78"; nearest_ref "NR_003367"; class_code "j"; tss_id "TSS58762";
chr8	Cufflinks	exon	128902835	128903244	.	+	.	gene_id "XLOC_037120"; transcript_id "TCONS_00147494"; exon_number "2"; gene_name "PVT1"; oId "CUFF.79485.78"; nearest_ref "NR_003367"; class_code "j"; tss_id "TSS58762";
chr8	Cufflinks	exon	129001408	129001537	.	+	.	gene_id "XLOC_037120"; transcript_id "TCONS_00147494"; exon_number "3"; gene_name "PVT1"; oId "CUFF.79485.78"; nearest_ref "NR_003367"; class_code "j"; tss_id "TSS58762";
chr8	Cufflinks	exon	129082406	129082518	.	+	.	gene_id "XLOC_037120"; transcript_id "TCONS_00147494"; exon_number "4"; gene_name "PVT1"; oId "CUFF.79485.78"; nearest_ref "NR_003367"; class_code "j"; tss_id "TSS58762";
chr8	Cufflinks	exon	129108764	129108900	.	+	.	gene_id "XLOC_037120"; transcript_id "TCONS_00147494"; exon_number "5"; gene_name "PVT1"; oId "CUFF.79485.78"; nearest_ref "NR_003367"; class_code "j"; tss_id "TSS58762";
chr8	Cufflinks	exon	129111616	129111819	.	+	.	gene_id "XLOC_037120"; transcript_id "TCONS_00147494"; exon_number "6"; gene_name "PVT1"; oId "CUFF.79485.78"; nearest_ref "NR_003367"; class_code "j"; tss_id "TSS58762";
chr8	Cufflinks	exon	129113226	129113603	.	+	.	gene_id "XLOC_037120"; transcript_id "TCONS_00147494"; exon_number "7"; gene_name "PVT1"; oId "CUFF.79485.78"; nearest_ref "NR_003367"; class_code "j"; tss_id "TSS58762";
chr8	Cufflinks	exon	128867535	128867565	.	+	.	gene_id "XLOC_037120"; transcript_id "TCONS_00147495"; exon_number "1"; gene_name "PVT1"; oId "CUFF.79485.79"; nearest_ref "NR_003367"; class_code "j"; tss_id "TSS58763";
chr8	Cufflinks	exon	128902835	128903244	.	+	.	gene_id "XLOC_037120"; transcript_id "TCONS_00147495"; exon_number "2"; gene_name "PVT1"; oId "CUFF.79485.79"; nearest_ref "NR_003367"; class_code "j"; tss_id "TSS58763";
chr8	Cufflinks	exon	128951754	128951922	.	+	.	gene_id "XLOC_037120"; transcript_id "TCONS_00147495"; exon_number "3"; gene_name "PVT1"; oId "CUFF.79485.79"; nearest_ref "NR_003367"; class_code "j"; tss_id "TSS58763";
chr8	Cufflinks	exon	129001408	129001537	.	+	.	gene_id "XLOC_037120"; transcript_id "TCONS_00147495"; exon_number "4"; gene_name "PVT1"; oId "CUFF.79485.79"; nearest_ref "NR_003367"; class_code "j"; tss_id "TSS58763";
chr8	Cufflinks	exon	129021836	129021964	.	+	.	gene_id "XLOC_037120"; transcript_id "TCONS_00147495"; exon_number "5"; gene_name "PVT1"; oId "CUFF.79485.79"; nearest_ref "NR_003367"; class_code "j"; tss_id "TSS58763";
chr8	Cufflinks	exon	129022564	129022690	.	+	.	gene_id "XLOC_037120"; transcript_id "TCONS_00147495"; exon_number "6"; gene_name "PVT1"; oId "CUFF.79485.79"; nearest_ref "NR_003367"; class_code "j"; tss_id "TSS58763";
chr8	Cufflinks	exon	129108764	129108900	.	+	.	gene_id "XLOC_037120"; transcript_id "TCONS_00147495"; exon_number "7"; gene_name "PVT1"; oId "CUFF.79485.79"; nearest_ref "NR_003367"; class_code "j"; tss_id "TSS58763";
chr8	Cufflinks	exon	129111616	129111819	.	+	.	gene_id "XLOC_037120"; transcript_id "TCONS_00147495"; exon_number "8"; gene_name "PVT1"; oId "CUFF.79485.79"; nearest_ref "NR_003367"; class_code "j"; tss_id "TSS58763";
chr8	Cufflinks	exon	129113226	129113603	.	+	.	gene_id "XLOC_037120"; transcript_id "TCONS_00147495"; exon_number "9"; gene_name "PVT1"; oId "CUFF.79485.79"; nearest_ref "NR_003367"; class_code "j"; tss_id "TSS58763";
chr8	Cufflinks	exon	128902874	128903244	.	+	.	gene_id "XLOC_037120"; transcript_id "TCONS_00147496"; exon_number "1"; gene_name "PVT1"; oId "NR_003367"; contained_in "TCONS_00147445"; nearest_ref "NR_003367"; class_code "="; tss_id "TSS58764";
chr8	Cufflinks	exon	128951754	128951922	.	+	.	gene_id "XLOC_037120"; transcript_id "TCONS_00147496"; exon_number "2"; gene_name "PVT1"; oId "NR_003367"; contained_in "TCONS_00147445"; nearest_ref "NR_003367"; class_code "="; tss_id "TSS58764";
chr8	Cufflinks	exon	128996150	128996450	.	+	.	gene_id "XLOC_037120"; transcript_id "TCONS_00147496"; exon_number "3"; gene_name "PVT1"; oId "NR_003367"; contained_in "TCONS_00147445"; nearest_ref "NR_003367"; class_code "="; tss_id "TSS58764";
chr8	Cufflinks	exon	129001408	129001537	.	+	.	gene_id "XLOC_037120"; transcript_id "TCONS_00147496"; exon_number "4"; gene_name "PVT1"; oId "NR_003367"; contained_in "TCONS_00147445"; nearest_ref "NR_003367"; class_code "="; tss_id "TSS58764";
chr8	Cufflinks	exon	129082406	129082518	.	+	.	gene_id "XLOC_037120"; transcript_id "TCONS_00147496"; exon_number "5"; gene_name "PVT1"; oId "NR_003367"; contained_in "TCONS_00147445"; nearest_ref "NR_003367"; class_code "="; tss_id "TSS58764";
chr8	Cufflinks	exon	129108764	129108900	.	+	.	gene_id "XLOC_037120"; transcript_id "TCONS_00147496"; exon_number "6"; gene_name "PVT1"; oId "NR_003367"; contained_in "TCONS_00147445"; nearest_ref "NR_003367"; class_code "="; tss_id "TSS58764";
chr8	Cufflinks	exon	129111616	129111819	.	+	.	gene_id "XLOC_037120"; transcript_id "TCONS_00147496"; exon_number "7"; gene_name "PVT1"; oId "NR_003367"; contained_in "TCONS_00147445"; nearest_ref "NR_003367"; class_code "="; tss_id "TSS58764";
chr8	Cufflinks	exon	129113226	129113499	.	+	.	gene_id "XLOC_037120"; transcript_id "TCONS_00147496"; exon_number "8"; gene_name "PVT1"; oId "NR_003367"; contained_in "TCONS_00147445"; nearest_ref "NR_003367"; class_code "="; tss_id "TSS58764";
chr8	Cufflinks	exon	128981758	128981783	.	+	.	gene_id "XLOC_037120"; transcript_id "TCONS_00147498"; exon_number "1"; gene_name "PVT1"; oId "CUFF.79485.81"; nearest_ref "NR_003367"; class_code "j"; tss_id "TSS58765";
chr8	Cufflinks	exon	129001408	129001537	.	+	.	gene_id "XLOC_037120"; transcript_id "TCONS_00147498"; exon_number "2"; gene_name "PVT1"; oId "CUFF.79485.81"; nearest_ref "NR_003367"; class_code "j"; tss_id "TSS58765";
chr8	Cufflinks	exon	129021836	129021964	.	+	.	gene_id "XLOC_037120"; transcript_id "TCONS_00147498"; exon_number "3"; gene_name "PVT1"; oId "CUFF.79485.81"; nearest_ref "NR_003367"; class_code "j"; tss_id "TSS58765";
chr8	Cufflinks	exon	129022564	129022690	.	+	.	gene_id "XLOC_037120"; transcript_id "TCONS_00147498"; exon_number "4"; gene_name "PVT1"; oId "CUFF.79485.81"; nearest_ref "NR_003367"; class_code "j"; tss_id "TSS58765";
chr8	Cufflinks	exon	129082406	129082518	.	+	.	gene_id "XLOC_037120"; transcript_id "TCONS_00147498"; exon_number "5"; gene_name "PVT1"; oId "CUFF.79485.81"; nearest_ref "NR_003367"; class_code "j"; tss_id "TSS58765";
chr8	Cufflinks	exon	129108764	129108900	.	+	.	gene_id "XLOC_037120"; transcript_id "TCONS_00147498"; exon_number "6"; gene_name "PVT1"; oId "CUFF.79485.81"; nearest_ref "NR_003367"; class_code "j"; tss_id "TSS58765";
chr8	Cufflinks	exon	129113226	129113603	.	+	.	gene_id "XLOC_037120"; transcript_id "TCONS_00147498"; exon_number "7"; gene_name "PVT1"; oId "CUFF.79485.81"; nearest_ref "NR_003367"; class_code "j"; tss_id "TSS58765";
chr8	Cufflinks	exon	129010315	129010605	.	+	.	gene_id "XLOC_037120"; transcript_id "TCONS_00147499"; exon_number "1"; gene_name "PVT1"; oId "CUFF.79485.82"; nearest_ref "NR_003367"; class_code "j"; tss_id "TSS58766";
chr8	Cufflinks	exon	129021836	129021964	.	+	.	gene_id "XLOC_037120"; transcript_id "TCONS_00147499"; exon_number "2"; gene_name "PVT1"; oId "CUFF.79485.82"; nearest_ref "NR_003367"; class_code "j"; tss_id "TSS58766";
chr8	Cufflinks	exon	129022564	129022690	.	+	.	gene_id "XLOC_037120"; transcript_id "TCONS_00147499"; exon_number "3"; gene_name "PVT1"; oId "CUFF.79485.82"; nearest_ref "NR_003367"; class_code "j"; tss_id "TSS58766";
chr8	Cufflinks	exon	129108764	129108900	.	+	.	gene_id "XLOC_037120"; transcript_id "TCONS_00147499"; exon_number "4"; gene_name "PVT1"; oId "CUFF.79485.82"; nearest_ref "NR_003367"; class_code "j"; tss_id "TSS58766";
chr8	Cufflinks	exon	129111616	129111819	.	+	.	gene_id "XLOC_037120"; transcript_id "TCONS_00147499"; exon_number "5"; gene_name "PVT1"; oId "CUFF.79485.82"; nearest_ref "NR_003367"; class_code "j"; tss_id "TSS58766";
chr8	Cufflinks	exon	129113226	129113603	.	+	.	gene_id "XLOC_037120"; transcript_id "TCONS_00147499"; exon_number "6"; gene_name "PVT1"; oId "CUFF.79485.82"; nearest_ref "NR_003367"; class_code "j"; tss_id "TSS58766";
chr8	Cufflinks	exon	129010556	129010605	.	+	.	gene_id "XLOC_037120"; transcript_id "TCONS_00147500"; exon_number "1"; gene_name "PVT1"; oId "CUFF.79485.83"; nearest_ref "NR_003367"; class_code "j"; tss_id "TSS58767";
chr8	Cufflinks	exon	129021836	129021964	.	+	.	gene_id "XLOC_037120"; transcript_id "TCONS_00147500"; exon_number "2"; gene_name "PVT1"; oId "CUFF.79485.83"; nearest_ref "NR_003367"; class_code "j"; tss_id "TSS58767";
chr8	Cufflinks	exon	129022564	129022690	.	+	.	gene_id "XLOC_037120"; transcript_id "TCONS_00147500"; exon_number "3"; gene_name "PVT1"; oId "CUFF.79485.83"; nearest_ref "NR_003367"; class_code "j"; tss_id "TSS58767";
chr8	Cufflinks	exon	129108764	129108900	.	+	.	gene_id "XLOC_037120"; transcript_id "TCONS_00147500"; exon_number "4"; gene_name "PVT1"; oId "CUFF.79485.83"; nearest_ref "NR_003367"; class_code "j"; tss_id "TSS58767";
chr8	Cufflinks	exon	129113226	129113603	.	+	.	gene_id "XLOC_037120"; transcript_id "TCONS_00147500"; exon_number "5"; gene_name "PVT1"; oId "CUFF.79485.83"; nearest_ref "NR_003367"; class_code "j"; tss_id "TSS58767";
chr8	Cufflinks	exon	129010580	129010605	.	+	.	gene_id "XLOC_037120"; transcript_id "TCONS_00147501"; exon_number "1"; gene_name "PVT1"; oId "CUFF.79485.84"; nearest_ref "NR_003367"; class_code "j"; tss_id "TSS58767";
chr8	Cufflinks	exon	129021836	129021964	.	+	.	gene_id "XLOC_037120"; transcript_id "TCONS_00147501"; exon_number "2"; gene_name "PVT1"; oId "CUFF.79485.84"; nearest_ref "NR_003367"; class_code "j"; tss_id "TSS58767";
chr8	Cufflinks	exon	129022564	129022690	.	+	.	gene_id "XLOC_037120"; transcript_id "TCONS_00147501"; exon_number "3"; gene_name "PVT1"; oId "CUFF.79485.84"; nearest_ref "NR_003367"; class_code "j"; tss_id "TSS58767";
chr8	Cufflinks	exon	129082406	129082607	.	+	.	gene_id "XLOC_037120"; transcript_id "TCONS_00147501"; exon_number "4"; gene_name "PVT1"; oId "CUFF.79485.84"; nearest_ref "NR_003367"; class_code "j"; tss_id "TSS58767";
chr8	Cufflinks	exon	129086316	129086318	.	+	.	gene_id "XLOC_037120"; transcript_id "TCONS_00147501"; exon_number "5"; gene_name "PVT1"; oId "CUFF.79485.84"; nearest_ref "NR_003367"; class_code "j"; tss_id "TSS58767";
chr8	Cufflinks	exon	129015468	129015734	.	+	.	gene_id "XLOC_037120"; transcript_id "TCONS_00147502"; exon_number "1"; gene_name "PVT1"; oId "CUFF.79485.85"; nearest_ref "NR_003367"; class_code "j"; tss_id "TSS58768";
chr8	Cufflinks	exon	129021836	129021964	.	+	.	gene_id "XLOC_037120"; transcript_id "TCONS_00147502"; exon_number "2"; gene_name "PVT1"; oId "CUFF.79485.85"; nearest_ref "NR_003367"; class_code "j"; tss_id "TSS58768";
chr8	Cufflinks	exon	129022564	129022690	.	+	.	gene_id "XLOC_037120"; transcript_id "TCONS_00147502"; exon_number "3"; gene_name "PVT1"; oId "CUFF.79485.85"; nearest_ref "NR_003367"; class_code "j"; tss_id "TSS58768";
chr8	Cufflinks	exon	129082406	129082518	.	+	.	gene_id "XLOC_037120"; transcript_id "TCONS_00147502"; exon_number "4"; gene_name "PVT1"; oId "CUFF.79485.85"; nearest_ref "NR_003367"; class_code "j"; tss_id "TSS58768";
chr8	Cufflinks	exon	129108764	129108900	.	+	.	gene_id "XLOC_037120"; transcript_id "TCONS_00147502"; exon_number "5"; gene_name "PVT1"; oId "CUFF.79485.85"; nearest_ref "NR_003367"; class_code "j"; tss_id "TSS58768";
chr8	Cufflinks	exon	129113226	129113603	.	+	.	gene_id "XLOC_037120"; transcript_id "TCONS_00147502"; exon_number "6"; gene_name "PVT1"; oId "CUFF.79485.85"; nearest_ref "NR_003367"; class_code "j"; tss_id "TSS58768";
chr8	Cufflinks	exon	129015714	129015734	.	+	.	gene_id "XLOC_037120"; transcript_id "TCONS_00147503"; exon_number "1"; gene_name "PVT1"; oId "CUFF.79485.86"; nearest_ref "NR_003367"; class_code "j"; tss_id "TSS58769";
chr8	Cufflinks	exon	129021836	129021964	.	+	.	gene_id "XLOC_037120"; transcript_id "TCONS_00147503"; exon_number "2"; gene_name "PVT1"; oId "CUFF.79485.86"; nearest_ref "NR_003367"; class_code "j"; tss_id "TSS58769";
chr8	Cufflinks	exon	129022564	129022690	.	+	.	gene_id "XLOC_037120"; transcript_id "TCONS_00147503"; exon_number "3"; gene_name "PVT1"; oId "CUFF.79485.86"; nearest_ref "NR_003367"; class_code "j"; tss_id "TSS58769";
chr8	Cufflinks	exon	129108764	129108900	.	+	.	gene_id "XLOC_037120"; transcript_id "TCONS_00147503"; exon_number "4"; gene_name "PVT1"; oId "CUFF.79485.86"; nearest_ref "NR_003367"; class_code "j"; tss_id "TSS58769";
chr8	Cufflinks	exon	129111616	129111819	.	+	.	gene_id "XLOC_037120"; transcript_id "TCONS_00147503"; exon_number "5"; gene_name "PVT1"; oId "CUFF.79485.86"; nearest_ref "NR_003367"; class_code "j"; tss_id "TSS58769";
chr8	Cufflinks	exon	129113226	129113603	.	+	.	gene_id "XLOC_037120"; transcript_id "TCONS_00147503"; exon_number "6"; gene_name "PVT1"; oId "CUFF.79485.86"; nearest_ref "NR_003367"; class_code "j"; tss_id "TSS58769";
chr8	Cufflinks	exon	129032908	129032965	.	+	.	gene_id "XLOC_037120"; transcript_id "TCONS_00147505"; exon_number "1"; gene_name "PVT1"; oId "CUFF.79485.87"; nearest_ref "NR_003367"; class_code "j"; tss_id "TSS58770";
chr8	Cufflinks	exon	129108764	129108900	.	+	.	gene_id "XLOC_037120"; transcript_id "TCONS_00147505"; exon_number "2"; gene_name "PVT1"; oId "CUFF.79485.87"; nearest_ref "NR_003367"; class_code "j"; tss_id "TSS58770";
chr8	Cufflinks	exon	129113226	129113603	.	+	.	gene_id "XLOC_037120"; transcript_id "TCONS_00147505"; exon_number "3"; gene_name "PVT1"; oId "CUFF.79485.87"; nearest_ref "NR_003367"; class_code "j"; tss_id "TSS58770";
chr8	Cufflinks	exon	129044449	129044518	.	+	.	gene_id "XLOC_037120"; transcript_id "TCONS_00147506"; exon_number "1"; gene_name "PVT1"; oId "CUFF.79485.88"; nearest_ref "NR_003367"; class_code "j"; tss_id "TSS58771";
chr8	Cufflinks	exon	129108764	129108900	.	+	.	gene_id "XLOC_037120"; transcript_id "TCONS_00147506"; exon_number "2"; gene_name "PVT1"; oId "CUFF.79485.88"; nearest_ref "NR_003367"; class_code "j"; tss_id "TSS58771";
chr8	Cufflinks	exon	129113226	129113603	.	+	.	gene_id "XLOC_037120"; transcript_id "TCONS_00147506"; exon_number "3"; gene_name "PVT1"; oId "CUFF.79485.88"; nearest_ref "NR_003367"; class_code "j"; tss_id "TSS58771";
chr8	Cufflinks	exon	129045018	129045105	.	+	.	gene_id "XLOC_037120"; transcript_id "TCONS_00147507"; exon_number "1"; gene_name "PVT1"; oId "CUFF.79485.89"; nearest_ref "NR_003367"; class_code "j"; tss_id "TSS58772";
chr8	Cufflinks	exon	129108764	129108900	.	+	.	gene_id "XLOC_037120"; transcript_id "TCONS_00147507"; exon_number "2"; gene_name "PVT1"; oId "CUFF.79485.89"; nearest_ref "NR_003367"; class_code "j"; tss_id "TSS58772";
chr8	Cufflinks	exon	129113226	129113603	.	+	.	gene_id "XLOC_037120"; transcript_id "TCONS_00147507"; exon_number "3"; gene_name "PVT1"; oId "CUFF.79485.89"; nearest_ref "NR_003367"; class_code "j"; tss_id "TSS58772";
chr8	Cufflinks	exon	129051188	129051226	.	+	.	gene_id "XLOC_037120"; transcript_id "TCONS_00147508"; exon_number "1"; gene_name "PVT1"; oId "CUFF.79485.90"; nearest_ref "NR_003367"; class_code "j"; tss_id "TSS58773";
chr8	Cufflinks	exon	129082406	129082607	.	+	.	gene_id "XLOC_037120"; transcript_id "TCONS_00147508"; exon_number "2"; gene_name "PVT1"; oId "CUFF.79485.90"; nearest_ref "NR_003367"; class_code "j"; tss_id "TSS58773";
chr8	Cufflinks	exon	129108764	129108900	.	+	.	gene_id "XLOC_037120"; transcript_id "TCONS_00147508"; exon_number "3"; gene_name "PVT1"; oId "CUFF.79485.90"; nearest_ref "NR_003367"; class_code "j"; tss_id "TSS58773";
chr8	Cufflinks	exon	129111616	129111819	.	+	.	gene_id "XLOC_037120"; transcript_id "TCONS_00147508"; exon_number "4"; gene_name "PVT1"; oId "CUFF.79485.90"; nearest_ref "NR_003367"; class_code "j"; tss_id "TSS58773";
chr8	Cufflinks	exon	129113226	129113603	.	+	.	gene_id "XLOC_037120"; transcript_id "TCONS_00147508"; exon_number "5"; gene_name "PVT1"; oId "CUFF.79485.90"; nearest_ref "NR_003367"; class_code "j"; tss_id "TSS58773";
