# Supplementary material for: Role of the long non-coding RNA PVT1 in the dysregulation of the ceRNA-ceRNA network in human breast cancer
Source: PLoS One. 2017 Feb 10;12(2):e0171661. doi: 10.1371/journal.pone.0171661 (PMC5302781; doi:10.1371/journal.pone.0171661)
Supplement: S2 File — This file contains the full genome sequences (in FASTA format) of the two PVT1 isoforms that mostly change between normal and cancer tissues: TCONS_147501 (missing the binding site for miR-200 family members) and TCONS_147426 (harbouring the binding site for the miR-200b/200c/429 cluster). (FA) [file pone.0171661.s004.fa]

>hg19_ct_TCGABRCA_3182_TCONS_00147426 range=chr8:128806810-128944352 5'pad=0 3'pad=0 strand=+ repeatMasking=none
CATGGGCCCGCGGGCCGGGCGGGCTCGGGGCGGCCGGGACGAGGAGGGGCGACGACGAGCTGCGAGCAAAGATGTGCCCCGGGACCCCCGGCACCTTCCAGTGGATTTCCTTGCGGAAAGGATGTTGGCGGTCCCTGTGACCTGTGGAGACACGGCCAGATCTGCCCTCCAGCCTGATCTTTTGGCCAGAAGGAGATTAAAAAGATGCCCCTCAAGATGGCTGTGCCTGTCAGCTGCATGGAGCTTCGTTCAAGTATTTTCTGAGCCTGATGGATTTACAGTGATCTTCAGTGGTCTGGGGAATAACGCTGGTGGAACCATGCACTGGAATGACACACGCCCGGCACATTTCAGGATACTAAAAGTGGTTTTAAGGGAGGCTGTGGCTGAATGCCTCATGGATTCTTACAGCTTGGATGTCCATGGGGGACGAAGGACTGCAGCTGGCTGAGAGGGTTGAGATCTCTGTTTACTTAGATCTCTGCCAACTTCCTTTGGGTCTCCCTATGGAATGTAAGACCCCGACTCTTCCTGGTGAAGCATCTGATGCACGTTCCATCCGGCGCTCAGCTGGGCTTGAGATTCCTGGGAACACCACCATGGAGGGCCTGGCCTTTGGCGGTGGACAGTCTGTG
>hg19_ct_TCGABRCA_3182_TCONS_00147501 range=chr8:129010580-129086318 5'pad=0 3'pad=0 strand=+ repeatMasking=none
ATTTATATATCAGCATGGACTTGCAGGCCAACAGAGATTTTGAGAAACACATTGAAGGATCTGTTAACACTTGATATACCCAATAAAAGCAGTGGTTGTGCCAGTGCTGATCTGTCTTGATGTGAATGTGAACAATGGGAACCTGAGCTGAGCAGTTAATGCTAGGGTGACAGAAACTGGACCTCTCCCAAGACATGTGACAGAGTAATACAGCAGCCAACTTCTTCGCCAAATTAAAGTTTTACAAGATTTAACCTGTCATCAAGACCTGGGATTTTGGTGAGCCAGTCTTGGTGCTCTGTGTTCACCTGGTTCATCTGAGGAGCTGCATCTACCCTGCCCATGCCATAGATCCTGCCCTGTTTGCTTCTCCTGTTGCTGCTAGTGGACATGAGGTAACCACAGCCTAGTTCTGTGATAAGCTCTTCACACCTGTACCCATATGGACTGTGGGAGAGTTTCTCTGATATGGACTGTGATGCGGAAG
