# Supplementary material for: Role of the long non-coding RNA PVT1 in the dysregulation of the ceRNA-ceRNA network in human breast cancer
Source: PLoS One. 2017 Feb 10;12(2):e0171661. doi: 10.1371/journal.pone.0171661 (PMC5302781; doi:10.1371/journal.pone.0171661)
Supplement: S1 Table — This table reports the FPKM values of PVT1 isoforms across normal and cancer breast tissues in separate and accordingly named sheets. (XLSX) [file pone.0171661.s005.xlsx]

## Sheet: normal
Expression levels of PVT1 isoforms across normal breast tissues
Isoform_id	Gene_id	Gene name	Locus	TCGA.A7.A13G	TCGA.AC.A23H	TCGA.AC.A2FB	TCGA.BH.A0AZ	TCGA.BH.A0B5	TCGA.BH.A0B7	TCGA.BH.A0BS	TCGA.BH.A0BT	TCGA.BH.A0BW	TCGA.BH.A0BZ	TCGA.BH.A0C3	TCGA.BH.A0DD	TCGA.BH.A0DG	TCGA.BH.A0DL	TCGA.BH.A0DO	TCGA.BH.A0DT	TCGA.BH.A0DV	TCGA.BH.A0H5	TCGA.BH.A0HA	TCGA.BH.A18J	TCGA.BH.A18K	TCGA.BH.A18L	TCGA.BH.A18M	TCGA.BH.A18N	TCGA.BH.A18P	TCGA.BH.A18Q	TCGA.BH.A18R	TCGA.BH.A18S	TCGA.BH.A18U	TCGA.BH.A1EN	TCGA.BH.A1EO	TCGA.BH.A1ET	TCGA.BH.A1EU	TCGA.BH.A1EV	TCGA.BH.A1EW	TCGA.BH.A1F0	TCGA.BH.A1F2	TCGA.BH.A1F8	TCGA.BH.A1FC	TCGA.BH.A1FE	TCGA.BH.A1FG	TCGA.BH.A1FH	TCGA.BH.A1FJ	TCGA.BH.A1FM	TCGA.BH.A1FN	TCGA.BH.A1FU
TCONS_00147417	XLOC_037120	PVT1	chr8:128806789-129113603	0	0.00075635	0.0019604	0	0	0.0871879	8.85952	0	0	0	1.96438	0	0	0.000448429	4.6106	0.625632	4.65547	0	2.919	0	0	1.31982	0	0	3.20131	0	0	1.3815	0	0	0	0	0	0.613603	0.00611164	0	0	0	0	2.47629	0	2.92231	0	0	0	1.17601
TCONS_00147418	XLOC_037120	PVT1	chr8:128806789-129113603	0.748259	1.96133	0.521172	1.86255	0.511652	0.980324	1.0334	0	0.921948	0	0.929632	0	0.878142	0	0	0	2.11963	0	6.72933	12.2201	0	1.11506	0	0	0	1.16072	2.30302	10.9104	0	0	2.40421	5.40884	0	1.93956	0	1.66505	0.60774	3.99851	0.843694	1.01792	2.07974	2.46398	0	0	0.465564	1.68524
TCONS_00147419	XLOC_037120	PVT1	chr8:128806789-129113603	0.00525247	1.00505	0	0	0	0	0	0.997513	0	0	0	0	0	0	0	0	0	0	0.0145659	0	0	0	0	0	1.68779	0	0	0	0	0.0284527	0	0.12083	0.000737553	0.000251763	0	0	0	0.591003	0	0.0193419	0.217465	0	0.0319838	0.0027476	0.00234745	0
TCONS_00147420	XLOC_037120	PVT1	chr8:128806789-129113603	0	0	0	0	0	0	0	0	0	0	0	0	0	0	0	0	0	0	0	0	0	0	0	0	0	0	0	0	0	0	0	0	0	0	0	0	0	0	0	0.00812292	0	0	0	0	0	0
TCONS_00147421	XLOC_037120	PVT1	chr8:128806789-129113603	0	0	0	0	0	0	0	0	0	0	0	0	0	0	0	0.291978	0	0	0	0	0	0	0	0	0	0	0	0	0	0	0	0	0	0	0	0	0	0	0	0	0	0	0	0	0	0
TCONS_00147422	XLOC_037120	PVT1	chr8:128806789-129113603	0	0	0	0	0	0	0	0	0	0	0	0	0	0	0	0	0	0	0	0	0	0	0	0	0	0	0	0	0	0	0	0	0	0	0	0	0	0	0	0	0	0	0	0	0	0
TCONS_00147423	XLOC_037120	PVT1	chr8:128806789-129113603	0	0	0	0.871518	0	0	0.00887076	0.00665156	0.0112252	0	0.377604	0	0.0277317	0	0	0	0.00549962	0	0	0	1.57175	0	0	0.466889	0	2.02822	0	0	0	0.00163721	0	0.0040887	0	0.700453	0	0	0	0	0	0	0	0	0.0108904	0.761804	0	0.999267
TCONS_00147424	XLOC_037120	PVT1	chr8:128806789-129113603	0	0	0	0	0	0	0	0	0	0	0	0	0	0	0.016795	0	0	0	0.0159888	0	0	0	0	0	0	0	0	0.00262972	0	0	0	0	0	0	0	0	0	0	0	0.00574023	0	0	0	0	0.00800913	0.094287
TCONS_00147425	XLOC_037120	PVT1	chr8:128806789-129113603	0	0	0	0.00599642	0	0	1.23072	1.42564	0	0	0	0	0.480551	0.759991	0.577556	0	4.88302	1.10183	2.71376	0	0.183156	0	0.75543	0	0	0.372506	0	0.208715	0	0.479352	0	0.59417	0.661856	0	0.665628	0	0.394125	0	0	0	0	0.814817	0.128298	0.000498981	0	0.0014783
TCONS_00147426	XLOC_037120	PVT1	chr8:128806789-129113603	0.802907	0	0	10.8207	0	12.0871	12.4141	0	4.12739	0	0	2.07084	0	0	0.332021	0	8.07855	12.1936	14.5593	7.54496	5.33465	0	8.12054	5.77122	0	0.0468802	3.24392	0	1.34586	4.97293	0	0	0.258727	0	2.99916	0	0	0	0	9.24846	0	6.71914	0	0.988207	0	0
TCONS_00147427	XLOC_037120	PVT1	chr8:128806789-129113603	0	1.76198	0	1.12319	0	0.758481	0.00134047	0.580845	0	0	0.00853515	0	0	0	1.52072	1.36093	0.243306	2.79211	5.81678	0	0.352173	0.00351736	0.00111857	0	0	0	0	0.593814	0	2.18438	0	0.000818294	0	0.00181056	0	0	0	7.02016	0	2.01048	0.373844	0.00110865	1.05682	3.86572	0.184878	2.37372
TCONS_00147428	XLOC_037120	PVT1	chr8:128806789-129113603	0	0	0	0	0	0	0	0	0.000426456	0	0	0	0.00214046	0	0	0	0	0	0	0	0	0	0	0	0	0	0	0	0	0	0	0	0	0	0	0	0	0	0	0.0441891	0	0	0	0	0	0
TCONS_00147429	XLOC_037120	PVT1	chr8:128806789-129113603	0	0	0	0	0	0	0	0	0	0	0	0	0	0	0	0	0	0	0	0	0	0	0	0	0	0	0	0	0	0	0	0	0	0	0	0	0	0	0	0	0	0	0	0	0	0
TCONS_00147430	XLOC_037120	PVT1	chr8:128806789-129113603	0	0	0	0	0	0	0	0	0	0	0	0	0	0	0	0	0	0	0	0	0	0	0	0	0	0	0	0	0	0	0	0	0	0	0	0	0	0	0	0.628001	0	0	0	0	0	0
TCONS_00147431	XLOC_037120	PVT1	chr8:128806789-129113603	0	0	0	0	0	0	0	0	0	0	0	0	0	0	0	0	0	0	0	0	0	0	0	0	0	0	0	0	0	0	0	0	0	0	0	0	0	0	0	0	0	0	0	0	0	0
TCONS_00147432	XLOC_037120	PVT1	chr8:128806789-129113603	0	0	0	0	0	0	0	0	0	0	0	0	0	0	0	0	0	0.0384615	0	0	0	0	0.134534	0	0	0	0	0	0	0	0	0	0	0	0	0	0	0	0	0.161614	0	0	0	0	0	0
TCONS_00147433	XLOC_037120	PVT1	chr8:128806789-129113603	0	0	0	0	0	0	0	0	0	0	0	0	0	0	0	0	0	0	0	0	0	0	0	0	0	0	0	0	0	0	0	0	0	0	0	0	0	0	0	0	0	0	0	0	0	0
TCONS_00147434	XLOC_037120	PVT1	chr8:128806789-129113603	0	0	0	0	0	0	0	0	0.245063	0	0	0	0	0	0	2.34613	1.10551	0	0	0	0	0	0	0.0413627	0.117036	0	0	0	0	0	0	0.00110295	0	0	0	0	0	0	0	0	0	0.201852	0	0	0	0
TCONS_00147435	XLOC_037120	PVT1	chr8:128806789-129113603	0	0.00718796	0	0	0	0	0	0.000175415	0	0	0	0	0	0	0	0	0	0	0	0	0	0	0	0	0	0	0	0	0	0	0	0	0.00344075	0	0	0	0	0	0	0	0	0	0	0	0	0
TCONS_00147436	XLOC_037120	PVT1	chr8:128806789-129113603	0	0	0	0	0	0	0	0	0	0.5335	0	0	0.262467	0	0	0	0	0	0	0	0.00536499	0	0	0	0	0	0	0	0	0	0	0	0.00107859	0	0	0	0	0	0	0	0	0	0	0.0233672	0	0
TCONS_00147437	XLOC_037120	PVT1	chr8:128806789-129113603	0	0	0	0	0	0	0	0	0	0	0	0	0	0	0	0	0	0	0	0	0	0	0	0	0	0	0	0	0	0	0	0	0	0	0	0	0	0	0	0	0	0	0	0	0	0
TCONS_00147438	XLOC_037120	PVT1	chr8:128806789-129113603	0	0	0	0	0	0	0	0	0	0	0	0	0	0	0	0	0	0	0	0	0	0	0	0	0	0	0	0	0	0	0	0	0	0	0	0	0	0	0	0	0	0	0	0	0	0
TCONS_00147439	XLOC_037120	PVT1	chr8:128806789-129113603	0	0	0	0	0	0	0	0	0.325972	0	0	0	0.00236451	0	0	0	0.890323	0	0	0	0	0	0	0.189149	0	0	0	0	0	0.000451015	0	0	0	0	0	0	0	0	0	0	0	0	0	0	0	0
TCONS_00147440	XLOC_037120	PVT1	chr8:128806789-129113603	0	0	0	0.131282	0	0	0	0	0.31622	0	0	0	0	0	0	0	0	0	0	0	0	0	0	0	0	0	0	0	0.021007	0	0	0	0	0	0	0	0	0	0	0	0	0	0	0	0	0
TCONS_00147441	XLOC_037120	PVT1	chr8:128806789-129113603	0	0	0	0	0	0	0	0	0	0	0	0	0	0	0	0	0	0	0	0	0	0	0	0	0	0	0	0	0	0	0	0	0	0	0	0	0	0	0	0	0	0	0	0	0	0
TCONS_00147442	XLOC_037120	PVT1	chr8:128806789-129113603	0	0	0	0	0	0	0	0	0	0	0	0	0	0	0	0	0	0	0	0	0	0	0	0	0	0	0	0	0	0	0	0	0	0	0	0	0	0	0	0	0	0	0	0	0	0
TCONS_00147443	XLOC_037120	PVT1	chr8:128806789-129113603	0	0	0	0	0	0	0	0	0	0	0	0	0	0.17655	0	0	0	0	0	0	0	0	0	0	0	0	0	0	0	0	0.157532	0	0	0	0	0	0.000427367	0	0	0	0	0	0	0	0	0
TCONS_00147444	XLOC_037120	PVT1	chr8:128806789-129113603	0	0	0	0	0	0	0	0	0	0	0	0	0	0	0	0	0	0	0	0	0	0	0	0	0	0	0	0	0.000482985	0	0	0	0	0	0	0	0	0	0	0	0	0	0	0	0	0
TCONS_00147445	XLOC_037120	PVT1	chr8:128806789-129113603	0	0	0	0	0	0	0	0	0	0	0	0	0	0	0	0	0	0	0	0	0	0	0	0	0	0	0	0	0.00316235	0	0	0	0	0	0	0	0	0	0	0	0	0	0	0	0	0
TCONS_00147446	XLOC_037120	PVT1	chr8:128806789-129113603	0	0	0.709027	0.68289	0	0.483803	0	0	1.44142	0	1.33727	0	0.44001	0	3.30249	0	0	0	2.12654	0	1.38781	0	0	0	0	0.930373	0	0	1.02313	0	0	0	1.49014	0	1.50714	2.91811	0	0	0	3.08063	0	2.35653	0	0	0	0
TCONS_00147447	XLOC_037120	PVT1	chr8:128806789-129113603	0	0	0	0	0	0	0	0	0	0	0	0	0	0	0	0	0	0	1.48793	0	0	0	0	0	0	0	0	0	0	0	0	0	0	0	0	0	0.277694	0	0	0	0	0	0	0	0	0
TCONS_00147448	XLOC_037120	PVT1	chr8:128806789-129113603	0	0	0	0	0	0	0	0	0	0	0	0	0	0	0	0	0	0	0	0	0	0	0	0	0	0	0	0	0	0	0	0	0	0	0	0	0	0	0	0	0	0	0	0	0	0
TCONS_00147449	XLOC_037120	PVT1	chr8:128806789-129113603	0	0	1.78647	0	0	0	0	0	0.000826516	0	0	0	0	0	0	0	0	0	0	0	0	0	0	0	0	0	0	6.1707	0	0	0	0	0	0	0	0	0	0	0	0	0	0	0	0	0	0
TCONS_00147450	XLOC_037120	PVT1	chr8:128806789-129113603	0	0	0	0	0	0	0	0	0	0	0	0.0303394	0	0	0	0	0	0	0	0	0	0	0	0	0	0	0	0	0	0	0	0	0	0	0	0	0	0	0	0	0	0	0	0	0	0
TCONS_00147451	XLOC_037120	PVT1	chr8:128806789-129113603	0	0	0	0	0	0	0	0	0	0	0	0	0	0	0	0	0	0	0	0	0	0	0	0	0	0	0	0	0	0	0	0	0	0	0	0	0	0	0	0	0	0	0	0	0	0
TCONS_00147452	XLOC_037120	PVT1	chr8:128806789-129113603	0	0	0	0	0	0	0	0	0	0	0	0	0	0	0	0.0127647	0	0	0	0	0	0	0	0	0	0	0	0	0	0	0	0	0	0	0	0	0	0	0	0	0	0	0	0	0	0
TCONS_00147453	XLOC_037120	PVT1	chr8:128806789-129113603	0	0	0	0.485031	0	0	0	0	0	0	0	0	0	0	0	0	0	2.07338	0	0	0	0	0	0	0	0	0	0	0	0	0	0.0112027	0	0	0	0	0	0	0	0	0	0	0	0	0	0
TCONS_00147454	XLOC_037120	PVT1	chr8:128806789-129113603	0.881936	0.0522859	4.02217	15.8644	0	23.0538	19.9752	5.05978	10.3448	2.13577	10.2603	0.299827	6.95222	3.42586	11.0042	13.9277	13.7556	1.48276	23.2995	0	9.2259	2.98915	4.12376	8.06489	5.9966	6.38889	6.25277	14.2455	8.31103	5.08417	0	8.74748	3.83066	5.95986	12.8979	3.1759	4.90985	6.44588	2.83531	10.6003	5.94959	0	3.89731	9.91048	11.4455	11.774
TCONS_00147455	XLOC_037120	PVT1	chr8:128806789-129113603	0	0.0481122	0.374929	0	0	3.9109	0	0	1.34369	0	0.00105133	0	2.03975	3.22461	0	1.7402	0.00194781	0	0	0	0.917638	0	0	0.189051	0	0	2.26986	3.26009	0	0	0	0	0	0	0	0	1.55729	0.894663	0	2.95259	0.00165485	0.00143745	1.12633	0	0	0
TCONS_00147456	XLOC_037120	PVT1	chr8:128806789-129113603	0	0	0	0	0	0	0	0	0.024974	0	0	0	0	0.678096	0	0	0	0	0	2.94927	0	0	0	0	0	0	0	0	0	0	0	0	0	0	0	0	0	0	0	0	0	0	0	0	0	0
TCONS_00147457	XLOC_037120	PVT1	chr8:128806789-129113603	0.417237	0.267338	0.354559	2.00905	0	0.766265	3.44461	0.484916	2.39596	1.43333	2.6717	0	2.09226	0.812726	2.51674	1.87773	0.381784	0.651359	4.00744	0	0.6136	0	2.08912	1.71712	0	3.86885	2.60419	0.680635	0	1.3223	0	0.681274	2.13261	0.486539	4.72262	0.326143	0	3.36325	1.96614	3.13755	0	0.569685	2.85025	1.78494	0.966932	2.11457
TCONS_00147458	XLOC_037120	PVT1	chr8:128806789-129113603	0	0	0	0	0	0	0	0	0	0	0	0	0	0	0	0	0	0	0	0	0	0	0	0	0	0	0	0	0	0	0	0	0	0	0	0	0	0	0	0	0	0	0	0	0	0
TCONS_00147459	XLOC_037120	PVT1	chr8:128806789-129113603	0	0	0	0	0	0	0	0	0	0	0	0	0	0.0112202	0	0	0	0	0	0	0	0	0	0	0	0	0	0	0	0	0	0	0	0	0	0	0.570231	0	0	0	0	0	0	0	0	0
TCONS_00147460	XLOC_037120	PVT1	chr8:128806789-129113603	0	0	0	0	0	0	0	0	0	0	0	0	0	0	0	0	0	0	0	0	0	0	0	0	0	0	0	0	0	0	0	0	0	0	0	0	0	0	0	0	0	0	0	0	0	0
TCONS_00147461	XLOC_037120	PVT1	chr8:128806789-129113603	0	0	0	0.508525	0.751837	0	0	0	0	0	0	0	0	0	0	0	0	0.452329	0	0	1.62164	0	0	0.521386	0	0	0	0	0	0	0.114825	0	0	0	0	0	0	0	0	0	0	0	0	0	0	0
TCONS_00147462	XLOC_037120	PVT1	chr8:128806789-129113603	0	0	0	3.47027	0	0	0	0	0	0	0	0	0	0	0	0	0	0	0	0	0	0	0	0	0	0	0	0	0	0	0	0.620153	0	0	0	0.0153249	0	0	0	0	0	0	0.00475365	0	0	0
TCONS_00147463	XLOC_037120	PVT1	chr8:128806789-129113603	0	0	0	0.0363044	0	0	0.0581334	0	0.00463159	0	0	0	0	0	0.173292	0	0	0	5.0311	0	0	0	0	0.0387954	0.016754	0	0	7.97659	0	0	0	0.589418	0	0	4.37244	2.16083	0.695205	0	0	0.880395	0	0	0	0	0	0.634523
TCONS_00147464	XLOC_037120	PVT1	chr8:128806789-129113603	0	0	0	0	0	0	0	0	1.32363	0	0	0	0	0	0	0	0	0	0	0	0	0	0	0	0	0	0	0	1.12793	0	0	0.265674	0	0	0	0	0	0	0	0	0	0	0	0	0	0
TCONS_00147465	XLOC_037120	PVT1	chr8:128806789-129113603	0	0	0	0	0	0	0	0	0	0	0	0	0	0	0	0	0	0	0	0	0	0	0	0	0	0	0	0	0	0	0	0	0	0	0	0	0	0	0	0	0	0	0	0	0	0
TCONS_00147466	XLOC_037120	PVT1	chr8:128806789-129113603	0	0	0	0	0	0	0	0	0	0	0	0	0	1.40941	0	0	0	0	0	0	0	0	0	0	0	0	0	0	0	0	0	0	0	0	0	0	0	0	0	0	0	0	0	0	0	0
TCONS_00147467	XLOC_037120	PVT1	chr8:128806789-129113603	0	0.928163	1.68749	4.69249	0	4.75806	1.63944	1.43572	0	1.60129	0	0.338903	1.83313	0.000255752	0.629031	1.58101	0	1.5436	4.48564	0	0	1.24402	0	2.22954	0	1.7383	0	0.396517	0	0.566851	0.866369	0	4.18149	0	0	0	1.49714	3.37122	0.010387	0	4.66629	0	2.67141	0.515134	4.48055	0
TCONS_00147468	XLOC_037120	PVT1	chr8:128806789-129113603	0	0	0	0	0	0	0	0	0	0	0	0	0	0.370319	0	0	0	0	1.01974	0	0	0.763772	0	0	0	0	0	0	0.980064	0	0	0	0	0.000167048	0	0	0	0	0	0	0	0.00056969	0	0	0	0
TCONS_00147469	XLOC_037120	PVT1	chr8:128806789-129113603	0	0	0	0.102999	0	0	1.08532	0	0	0	0	0	0	0	1.10415	0	0	0	0	0	0	0.0020566	0	0	0	1.64915	0	0	0	0	0	0	0	0.388437	0	0	0	0	0	0	0	0	0	0	0	0
TCONS_00147470	XLOC_037120	PVT1	chr8:128806789-129113603	0	0.912714	0.169493	4.57572	0	4.14685	7.1693	0	0	0	0	0	0	0	0.0707092	0	2.62086	0	0	0	0	3.37633	3.13965	0.416545	1.73606	4.70952	2.52906	0	0	0	0	0	0	2.54406	0	0	0.811413	3.84294	0	4.83623	0	4.19499	1.4591	4.69725	0.348341	0
TCONS_00147471	XLOC_037120	PVT1	chr8:128806789-129113603	0	0	0	0	0	0	0	0	0	0	0	0	0.00665079	0.173406	0	0	0	0.00201702	0	0	0	0	2.06703	0	0	0.449847	0	0	0	0	0	0	0	0	0.487563	0	0	0	0	0	0	0	0	0	0	0
TCONS_00147472	XLOC_037120	PVT1	chr8:128806789-129113603	0	0	0	0	0	0	0	0	0	0	0	0.000210197	0	0	0	0	0	0	0	0.066291	0	0	0	0.504233	0	0	0	0	0	0	0	0	0	0	0	0	0	0	0	0	0	0	0	0	0	0
TCONS_00147473	XLOC_037120	PVT1	chr8:128806789-129113603	0.159527	0.0030945	0.624242	1.90323	0	0.00355035	0	0	0.899703	0	1.03429	0	2.87093	0.867582	0.0116369	0.144171	1.26994	2.00355	3.04411	0	0.38894	0.495458	1.11413	0.716494	0	1.50791	0.0971968	0	0	0.604325	0.0148471	0.825137	3.01645	0.269358	1.37197	0	0.686895	0.0585869	0.0338257	1.58266	0	0	1.10445	1.46734	0.633836	1.01368
TCONS_00147474	XLOC_037120	PVT1	chr8:128806789-129113603	0	0	0	0	0	0	0	0	0	0	0	0	0	0	0	0	0	0	0	0	0	0	0	0.000425142	0	0	0	0	0	0	0	0	0	0	0	0	0	0	0	0	0	0	0	0	0	0
TCONS_00147475	XLOC_037120	PVT1	chr8:128806789-129113603	0	0	0	0.747693	0	0	0	0	0.00147885	0	0	0	0	0	3.29797	0	0	0	2.40003	0	0	0	0	0	0	2.98727	1.83863	0	2.08925	0	0	0	0	0	0	0.0620725	0	0	0	1.9356	0	0	0	0	1.00255	2.03216
TCONS_00147476	XLOC_037120	PVT1	chr8:128806789-129113603	0	0	1.41684	2.24594	0	3.28352	6.92099	0	0	0	6.93362	0	0.68924	3.30109	7.84621	6.17876	2.74557	1.51834	8.48931	0	1.04162	0.180225	1.40334	3.88952	0	0.198056	4.33158	0	0.000354443	1.79403	0	3.17162	0	1.67515	4.51704	3.31143	0.062735	0.194739	0.00737369	3.41108	4.75524	4.55769	4.17781	0.761664	3.32445	0.641267
TCONS_00147477	XLOC_037120	PVT1	chr8:128806789-129113603	0	0	0	0	0	1.09058	0	0	0	0	0	0	0	0	0	0	0	0	0.662614	0	0	1.28407	4.35174	0	0	0	0	0	0.00176943	0	0	0	0	0	0	0	0.631655	0	0	0	0.638963	0	0	0	0	0
TCONS_00147478	XLOC_037120	PVT1	chr8:128806789-129113603	0	0	0	0	0	0	0	0.000642663	0	0	0	0	0	0	0	0	0	3.04149	0	3.15965	0	0	0	0	0	0	0	0	0	0	0	0	0	0	0	0	0	0	0	0	0	0	0	0	0	0
TCONS_00147479	XLOC_037120	PVT1	chr8:128806789-129113603	0	0	0	0	0	0	0	0	0	0.595293	0	0	1.07966	0	0	0	0	0	0	0.453296	0.000331648	0	0	0	0	0	0	0	0	0	0.261877	0	0	0	0	0	0	0	1.23545	0	0	0	0	0	0	0
TCONS_00147480	XLOC_037120	PVT1	chr8:128806789-129113603	0	0	0	0	0	0	0	0	0	0.975154	0	0	0.273053	0	0	0	0	0	0	0	0	0	0	0	0	0	0	0	0	0	0	0	0	0	0	0	0	0	1.77643	0	0	0	0	0	0	0
TCONS_00147481	XLOC_037120	PVT1	chr8:128806789-129113603	0	0	0	0	0	0	0	0	0.000408852	0	0	0.947361	0.977576	0	0	0	0	0	0	1.11362	0	0	0	0.0165855	0	0	0	0	0	0	0.0347514	0	0	0	0	0	0	0	0	0	0	0	0	0	0	0
TCONS_00147482	XLOC_037120	PVT1	chr8:128806789-129113603	0	0	0	0	0	0	0	0	0	0	0	0	0	0	0	0	0	0	0	0	0	0	0	0	0	0	0	0	0	0	0	0	0	0	0	0	0	0	0	0	0	0	0	0	0	0
TCONS_00147483	XLOC_037120	PVT1	chr8:128806789-129113603	0	0	0	0	0	0	0	0	0.00044009	0	0	0	0	0	0	0	0	0.310096	0	0.657687	0	0	0	0	0	0	0	0	0	0	0	0	0	0	0	0	0	0	0	0	0	0	0	0	0	0
TCONS_00147484	XLOC_037120	PVT1	chr8:128806789-129113603	0	0	0.545828	0	0	0	0	0	0	0	0	0	0	0	0	0	0	0	0	1.02376	0	0	0	0.7823	0.481796	0	0	0	0	0	0	1.0249	0	0	0	0	0	0	0	0	0	0	0	0	0	0
TCONS_00147485	XLOC_037120	PVT1	chr8:128806789-129113603	0	0	0	0	0	0	0	0	0	0.0548386	0	0	0	0	0	0	0	0	0	0	0	0	0	0	0	0	0	0	0	0	0	0	0	0	0	0	0	0	0	0	0	0	0	0	0	0
TCONS_00147486	XLOC_037120	PVT1	chr8:128806789-129113603	0	0	0	0	0	0	0	0	0	0	0	0	0	0	0	0	0	0	0	0	0	0	0	0	0	0	0	0	0	0	0	0	0	0	0.277094	0	0	0	0	0	0	0	0	0	0	0
TCONS_00147487	XLOC_037120	PVT1	chr8:128806789-129113603	0	3.53657	0.446972	0	0	0	0.00100752	1.825	0	0	0	0	0	0	0	0	0	0.763711	0	12.199	6.2608	2.40637	0	0.00602663	0.00648885	0.212898	0	0	0	0	0	1.57872	0	0	0	0.574127	0	0	0	0	0	0	0	0.000275869	0	1.20271
TCONS_00147488	XLOC_037120	PVT1	chr8:128806789-129113603	0	0	0	0	0	0	0	0	0	0	0	0	0	0	0	0	0	0	0	0.0562915	0	0	0	0	0	0	0	0	0	0	0	0	0	0	0	0	0	0	0	0	0	0	0	0	0	0
TCONS_00147489	XLOC_037120	PVT1	chr8:128806789-129113603	0	0	0	0	0	0	0	0	0	0	0	0	0	0	0	0	0	0	0	0	0	0	0	0	0	0	0	0	0	0	0	0	0	0	0	0	0	0	0	0	0	0	0	0	0	0
TCONS_00147490	XLOC_037120	PVT1	chr8:128806789-129113603	0	0	0	0	0	0	0	0	4.84558	0	0	0	0	0	0	0	0	0	0	0	0	0	0	0	0	0	0	0	0	0	0	0	0	0	0	0	0	0	0	0	0	0	0	0	0	0
TCONS_00147492	XLOC_037120	PVT1	chr8:128806789-129113603	0	0	0	0	0	1.30341	0	0	0	0	0	0	0	0.0066956	0	0.143699	0	0	0	0	0	0	0	0	0	0	0.89181	0	0	0	0	0	0	0	0	0.128487	0	0	0	0	0	0	0	0	0	0
TCONS_00147493	XLOC_037120	PVT1	chr8:128806789-129113603	0	0	0	0.27828	0	2.574	1.12362	0	0	0	0	0	0	0.00162413	1.34336	1.58797	0	0	0	0	1.13743	0	0	0	0	0	1.70701	1.37025	0.794475	0	0	1.62587	0	0.00227843	0	0.804879	0	0	0	0	0	0.257626	0.55157	0	0	0.359976
TCONS_00147494	XLOC_037120	PVT1	chr8:128806789-129113603	0	0	0	0	0	0	0	0	0	0	0	0	0	0	0	0	0	0	0	0	0	0	0	0	0	0	0	0	0	0	0	0	0	0	0	0	0	0	0	0	0	0	0	0	0	0
TCONS_00147495	XLOC_037120	PVT1	chr8:128806789-129113603	0	0	0	0	0	0	0	0	0	0	0	0	0	0	0	0	0	0	0	0	0	0	0	0	0	0	0	0	0	0	0	0	0	0	0	0	0	0	0	0	0	0	0	0	0	0
TCONS_00147496	XLOC_037120	PVT1	chr8:128806789-129113603	0	0.0386872	0.00519189	0	0	0	0	0	0	0	0	0	0	0	0	0.30881	0	0.780971	0	0	0	0	0	0	0	0	0	0	2.02151	0	0	0	0	0	0	0	0	0	0	0	0	0	0	0	0	0
TCONS_00147498	XLOC_037120	PVT1	chr8:128806789-129113603	0	0	0.8548	0.808915	0	1.91352	1.16507	2.69081	0	0	0	0.0524844	0	0	0	3.02992	1.8282	0	0	0	0	0	0	0.772488	0	0	0	0	0	1.95592	0	1.51545	0	0	0	0	0	0	0	3.15531	0	0	0	0.92099	5.32493	0
TCONS_00147499	XLOC_037120	PVT1	chr8:128806789-129113603	0.261377	0.435941	0.481263	0.536298	0	1.93305	0.753333	1.05909	0.362472	0	0.446428	0	1.15742	0.479359	0.537017	0	0	0	1.58714	4.23886	1.09537	0	0	0	0	0	2.4404	0	0.4653	0	0.217549	0.394003	0.497027	0.470799	0.662836	0.546735	0	0	0.57654	2.81075	0	0	0.233417	0.597921	0.823922	0.833545
TCONS_00147500	XLOC_037120	PVT1	chr8:128806789-129113603	0	0	0	0	0	0	0	0.284872	0	0.614831	0	0	0.748637	0	0	0	0	0	0	0	0	0	0	0	0	0	0	0	0	0	0.00342319	0	0	0	0.0205977	0.934355	0	0	2.66871	0	0	0.0141445	0	0	0	0
TCONS_00147501	XLOC_037120	PVT1	chr8:128806789-129113603	0.841623	6.7272	7.61838	6.78651	1.37045	21.6875	17.1248	9.29251	19.1879	3.47999	11.6797	0	20.0855	9.43984	19.5235	20.7105	23.1599	17.8352	35.5412	31.7236	14.7766	10.1508	18.4987	18.7854	6.32937	37.4811	16.1541	7.48124	21.1551	6.46686	0.236855	10.2845	8.24682	12.4369	21.5267	8.78061	7.28199	17.5155	8.95653	37.566	12.4663	10.4292	14.8287	8.78409	13.6408	11.1345
TCONS_00147502	XLOC_037120	PVT1	chr8:128806789-129113603	0	0.406639	0.446107	0.517277	0	0.971521	1.40069	2.19241	1.37347	0	0	0	1.22584	1.37527	1.15607	0	1.08166	0.407385	1.05812	1.60111	0	1.15027	0.678581	0	0.706719	2.12808	1.13971	0	1.24178	0	0	0.967381	0	1.19474	0	0.325342	1.02202	0	0	0.450893	0.601072	0.668434	0	1.41052	1.00988	1.38273
TCONS_00147503	XLOC_037120	PVT1	chr8:128806789-129113603	0	0	0	0	0	0	0	0	0	0	0	0	0	0	0	0	0	0	0	0	0	0	0	0	0	0	0	0	0	0	0	0.441227	0	0	0	0	0	0	0	0	0	0.458883	0	0	0	0
TCONS_00147505	XLOC_037120	PVT1	chr8:128806789-129113603	0	0	0	0	0	0	0	0	0	0	0	0	0	0	0	0	0.971497	0	0	0	0	0	3.17124	0	0	0	0	0	0	0	0	0	0	0	0.975634	0	0	0	0	0	0	0	0	0	0	0
TCONS_00147506	XLOC_037120	PVT1	chr8:128806789-129113603	0	0	0	0	0	1.14433	0	0	0	0	0	0	0	0	0	0	2.22777	0.819979	0	0	0	0	0	0	0	0	0	3.48596	0	0	0	1.37391	0	0	0	0	0.791987	0	0	0	0	0	0	0	0.703164	0
TCONS_00147507	XLOC_037120	PVT1	chr8:128806789-129113603	0	0	0	0	0	0	0	0	0	1.41177	0	0	0	0	0	0	0	0	0	0	0	0	0	0	0	0	0	0	0	0	0	0	0	0	0	0	0	0	1.77544	0	0	0	0	0	0	0
TCONS_00147508	XLOC_037120	PVT1	chr8:128806789-129113603	0	0	0	0	0	0	0	0	0	0	0	0	0	0	0	0	0	0	0	0	0	0	0	0	0	0	0	0	0	0	0	0	0	0	0	0	0	0	0	0	0	0	0	0	0	0
TCONS_00149918	XLOC_037690	PVT1	chr8:128806789-129113603	0	84.0857	0	90.0202	38.4883	584.561	441.531	168.878	255.992	139.567	24.7385	0	249.847	171.383	248.246	261.63	590.366	169.106	693.011	506.182	161.298	85.1747	608.355	143.878	231.278	282.137	131.231	0	71.5161	0	113.944	250.671	36.3273	122.853	173.337	112.022	284.815	219.702	107.732	381.645	25.0607	260.812	135.591	285.493	224.918	75.7831
TCONS_00149919	XLOC_037691	PVT1	chr8:128806789-129113603	0	3.84882	0	0	8.25141	0	1.63348	7.22144	5.81812	0	0	0	7.88244	0	0	0	0	0	0	0	0	1.69837	0	3.92102	0	0	0	0	36.3178	0	0	0	0	0	0	0	0	0	0	0	43.1027	4.96601	0	6.97735	4.93745	0
[truncated: 26 more columns]

## Sheet: cancer
Expression levels of PVT1 isoforms across cancer breast tissues
Isoform_id	Gene_id	Gene name	Locus	TCGA.A7.A13G	TCGA.AC.A23H	TCGA.AC.A2FB	TCGA.BH.A0AZ	TCGA.BH.A0B5	TCGA.BH.A0B7	TCGA.BH.A0BS	TCGA.BH.A0BT	TCGA.BH.A0BW	TCGA.BH.A0BZ	TCGA.BH.A0C3	TCGA.BH.A0DD	TCGA.BH.A0DG	TCGA.BH.A0DL	TCGA.BH.A0DO	TCGA.BH.A0DT	TCGA.BH.A0DV	TCGA.BH.A0H5	TCGA.BH.A0HA	TCGA.BH.A18J	TCGA.BH.A18K	TCGA.BH.A18L	TCGA.BH.A18M	TCGA.BH.A18N	TCGA.BH.A18P	TCGA.BH.A18Q	TCGA.BH.A18R	TCGA.BH.A18S	TCGA.BH.A18U	TCGA.BH.A1EN	TCGA.BH.A1EO	TCGA.BH.A1ET	TCGA.BH.A1EU	TCGA.BH.A1EV	TCGA.BH.A1EW	TCGA.BH.A1F0	TCGA.BH.A1F2	TCGA.BH.A1F8	TCGA.BH.A1FC	TCGA.BH.A1FE	TCGA.BH.A1FG	TCGA.BH.A1FH	TCGA.BH.A1FJ	TCGA.BH.A1FM	TCGA.BH.A1FN	TCGA.BH.A1FU
TCONS_00147417	XLOC_037120	PVT1	chr8:128806789-129113603	0	0	0	0	0.0135765	2.45448	0	0	0.218905	0	0	0	0	0	0	0	0	0	0.0307909	0	0	0	0	0	2.06958	0	0	0	0.0588532	0.377168	0.000931951	0	1.19002	0	0	0	0	0	0	0	0	0	0	0	0	1.50714
TCONS_00147418	XLOC_037120	PVT1	chr8:128806789-129113603	1.85987	1.25822	0.822339	2.62392	3.01237	1.3043	1.98289	0.170282	0	0	3.09874	0.926628	0.579305	2.67042	2.37041	1.45169	0	0	4.05441	4.92344	0	2.4002	1.44383	0	2.08175	1.36132	6.2834	6.57745	16.2488	2.54778	0	0	0.279922	5.58649	2.70037	0.0625403	2.80994	9.27483	4.25698	6.73082	8.074	0.834523	0.900841	4.86453	23.3275	0
TCONS_00147419	XLOC_037120	PVT1	chr8:128806789-129113603	0	0	0.00726268	0	0	0	0	1.45576	0.490439	0	0	0.00226258	0	0	0.000548691	3.78156	0	0	0	0.000612154	0	0.283406	0	0	0	0	0.00509461	0	1.71453	0	0	0	0	0	1.81121	0	0	0	0.813141	0.0272861	0	0	0	0.000760765	3.80332	0
TCONS_00147420	XLOC_037120	PVT1	chr8:128806789-129113603	0	0	0	0	0	0	0	0	0	0	0	0	0	0	0	0	0	0	0	0	0	0	0	0	0	0	0	0	0	0	0	0	0	0	0	0	0	0	0	0	0	0	0	0	0	0
TCONS_00147421	XLOC_037120	PVT1	chr8:128806789-129113603	0	0	0	0	0	0	0	0	0	0	0	0	0	0	0	0	0	0	0	0	0	0	0	0	0	0	0	0	0	0	0	0	0	0	0	0	0	0	0	0	0	0	0	0	0	0
TCONS_00147422	XLOC_037120	PVT1	chr8:128806789-129113603	0	0	0	0	0	0	0	0	0	0	0	0	0	0	0	0	0	0	0	0	0	0	0	0	0	0	0	0	0	0	0	0	0	0	0	0	0	0	0	0	0	0	0	0	0	0
TCONS_00147423	XLOC_037120	PVT1	chr8:128806789-129113603	0	0.0960001	0	0	0	0	0.0124657	1.78788	0	0.0963044	0	0	0	3.69293	0	0	0	0	0	0	1.73473	0	0	0	0	0	0	0	0.0653837	0	0	0.814904	0	0.364588	0.01049	0.180145	0	0.00387318	0	2.8863	1.31787	0	0	0	0.0244904	0.838649
TCONS_00147424	XLOC_037120	PVT1	chr8:128806789-129113603	0	0	1.52045	0	0.295855	0	0	0	0.501399	0	0	0.026582	0	0	0.0143917	2.24936	0	0	0	0.000490347	0	0	0	0	0	0	0.0293986	0	8.13995	0	0.0282262	0	0	0	0	0	0	0	3.35798	1.1819	0	0	0	0	2.8472	0.0761659
TCONS_00147425	XLOC_037120	PVT1	chr8:128806789-129113603	0.922295	0.0328716	0.438333	0	0	0.0488117	0.0416679	0.00210096	0	10.1902	0.390491	1.26899	0	1.92029	1.10823	0	0	1.46415	0	0.971937	0	0.0200829	6.53531	1.72349	0	0.581371	5.52338	0	4.03445	2.53745	0	0.428485	0	0.241452	3.19121	0	0.000327421	0.0272388	2.23023	0.0608098	0	0.757195	2.70659	0	7.83495	0
TCONS_00147426	XLOC_037120	PVT1	chr8:128806789-129113603	6.06775	14.0282	1.58904	0	3.20689	21.2975	2.20392	0	0	20.407	6.29027	0	6.71322	4.2019	0	0.547337	0.00557098	11.6575	0	9.36061	0	238.4	23.5631	9.99369	0	15.8753	0	0	3.53772	32.2232	0	0.571725	5.92654	2.73111	26.051	0	2.74633	5.49408	0.611639	26.063	11.2798	0.0214894	12.5447	0	0.431655	7.34343
TCONS_00147427	XLOC_037120	PVT1	chr8:128806789-129113603	0	0	0	0.0196888	0	0	0	0	0.77141	0	0	2.36746	0	0	1.79027	3.61157	0	0	4.00419	0	0	0	0	0	0	0.336057	7.93035	0	8.61136	0	1.73122	0	0	5.57072	0.795541	1.70506	0	0	8.86187	0	0	0	0	0.00117494	2.25423	0.320319
TCONS_00147428	XLOC_037120	PVT1	chr8:128806789-129113603	0	0	0	0	0	0	0	0	0	0	0	0	0	0	0	0	0	0	0	0	0	0	0	0	0	0	0	0	0	0	0	0	0	0	0	0	0	0	0	0	0	0	0	0	0	0
TCONS_00147429	XLOC_037120	PVT1	chr8:128806789-129113603	0	0	0	0	0	0	0	0	0	0	0	0	0	0	0	0	0	0	0	0	0	0	0	0	0	0	0	0	0	0	0	0	0	0	0	0	0	0	0	0	0	0	0	0	0	0
TCONS_00147430	XLOC_037120	PVT1	chr8:128806789-129113603	0	0	0	0	0	0	0	0	0	0	0	0	0	0	0	0	0	0	0	0	0	0	0	0	0	0	0	0	0	0	0	0	0	0	0	0	0	0	0	0	0	0	0	0	0	0
TCONS_00147431	XLOC_037120	PVT1	chr8:128806789-129113603	0	0	0	0	0	0	0	0	0	0	0	0	0	0	0	0	0	0	0	0	0	0	0	0	0	0	0	0	0	0	0	0	0	0	0	0	0	0	0	0	0	0	0	0	0	0
TCONS_00147432	XLOC_037120	PVT1	chr8:128806789-129113603	0	0	0	0	0	0	0	0	0	0	0	0	0	0	0	0	0	0	0	0	0	0	0	0	0	0.00465522	0	0	0	0	0	0	0	0	0	0	0	0	1.34732	0	0	0	0	0	0	0
TCONS_00147433	XLOC_037120	PVT1	chr8:128806789-129113603	0	0	0	0	0	0	0	0	0	0	0	0	0	0	0	0	0	0	0	0	0	0	0	0	0	0	0	0	0	0	0	0	0	0	0	0	0	0	0	0	0	0	0	0	0	0
TCONS_00147434	XLOC_037120	PVT1	chr8:128806789-129113603	0	0	0	0	2.22687	0	0	0	0.176229	0	0	0	0	0	0	0	0	0	0	0	0	0	0	0	0	0	0	0.000848174	0.249863	0	1.47385	0	0	0.437482	0	0	0	0	0	0	0	0	0	0	0	0.417686
TCONS_00147435	XLOC_037120	PVT1	chr8:128806789-129113603	0	0	0	0	0	0	0	0.00269839	0	0	0	0	0	0	0	0.0054712	0	0	0	0	0	0	0	0	0	0	0	0	0	0	0	0	0	0	0.00289678	0	0	0	0	0	0	0	0	0	0	0
TCONS_00147436	XLOC_037120	PVT1	chr8:128806789-129113603	0	0.422202	0	0	0	0	0	0.04205	0	0.00146069	0	0	0.00210015	0	0	0	0	0	0	0	0	0	0	0	0	0	0	0	0	0	0	0.00782669	0	0	0	0	0.0106272	0.973798	0	0	0.0121658	0	1.37838	0	0	0
TCONS_00147437	XLOC_037120	PVT1	chr8:128806789-129113603	0	0	0	0	0	0	0	0	0	0	0	0	0	0	0	0	0	0	0	0	0	0	0	0	0	0	0	0	0	0	0	0	0	0	0	0	0	0	0	0	0	0	0	0	0	0
TCONS_00147438	XLOC_037120	PVT1	chr8:128806789-129113603	0	0	0	0	0	0	0	0	0	0	0	0	0	0	0	0	0	0	0	0	0	0	0	0	0	0	0	0	0	0	0	0	0	0	0	0	0	0	0	0	0	0	0	0	0	0
TCONS_00147439	XLOC_037120	PVT1	chr8:128806789-129113603	0	0	0	0	0.495496	0	0.618556	0	0	7.01324	0.239465	0	5.84171	1.85288	0	0	0	0	0	0	0	4.95119	0	0.724215	0	0	0	0	0	0	0	0	0	0	0	0	2.19482	0	0.722784	0	0	0.000995761	0.205734	0	0.877775	0
TCONS_00147440	XLOC_037120	PVT1	chr8:128806789-129113603	0	0	0.0577987	0	0.402639	0	0	0	0.153313	0	0	0	0	0	0.0128527	0	0	0	0	0	0	0	0	0	0	0	0	0	0.0191448	0	0.101681	0	0	0	0	0	0	0	0.00075429	0	0	0	0	0	0	0
TCONS_00147441	XLOC_037120	PVT1	chr8:128806789-129113603	0	0	0	0	0	0	0	0	0	0	0	0	0	0	0	0	0	0	0	0	0	0	0	0	0	0	0	0	0	0	0	0	0	0	0	0	0	0	0	0	0	0	0	0	0	0
TCONS_00147442	XLOC_037120	PVT1	chr8:128806789-129113603	0	0	0	0	0	0	0	0	0	0	0	0	0	0	0	0.00238844	0	0	0	0	0	0	0	0	0	0	0	0	0	0	0	0	0	0	0	0	0.963181	0	0	0	0	0	0	0	0	0
TCONS_00147443	XLOC_037120	PVT1	chr8:128806789-129113603	0	0	0	0	0	0	0	0	0	0	0	0	0	0	0	0	0	0	0	0	0	0	0.353722	0	0	2.48656	0	0	0	0	0	0	0.00293542	0	0	0	0	0	0	0	0	0.0025842	0	0	0	0
TCONS_00147444	XLOC_037120	PVT1	chr8:128806789-129113603	0	0	0	0	0.020878	0	0	0	0	0	0	0	0	0	0	0	0	0	0	0	0	0	0	0	0	0	0	0	0	0	0	0	0	0	0	0	0	0	0	0	0	0.00124989	0	0	0	0
TCONS_00147445	XLOC_037120	PVT1	chr8:128806789-129113603	0	0	0	0	0	0	0	0	0	0	0	0	0	0	0	0	0	0	0	0	0	0	0	0	0	0	0	0	0	0	0	0	0	0	0	0	0	0	0	0	0	0	0	0	0	0
TCONS_00147446	XLOC_037120	PVT1	chr8:128806789-129113603	0	0	1.11329	0	3.46236	0	0.678193	0	0	0	0	2.45658	1.54947	6.18844	0.855848	1.61776	0	0.71599	0.910203	1.41836	0	0.33756	2.99169	1.66166	0	1.8148	0	0.930494	1.90511	0.82097	0	0.423131	1.62767	0	0	1.69921	0	0.313069	0	3.42977	0.557516	1.91564	0.833772	0.815535	2.33801	0
TCONS_00147447	XLOC_037120	PVT1	chr8:128806789-129113603	0	0	0	0	0.215346	0	0	0	0.0323004	3.30826	0	0	0	0	0	0	0	0	0	1.98921	0	2.15959	0	0	0.0138519	0	0	0	0	0	0	0	0.139586	0	0	0	0	1.62407	0	1.79469	0	0	0	0	0	0
TCONS_00147448	XLOC_037120	PVT1	chr8:128806789-129113603	0	0	0	0	0	0	0	0	0	0	0	0	0	0	0	0	0	0	0	0	0	0	0	0	0	0	0	0	0	0	0	0	0	0	0	0	0	0	0	0	0	0	0	0	0	0
TCONS_00147449	XLOC_037120	PVT1	chr8:128806789-129113603	0	0	0	0	0	0	0	0	0	0	0	0	0	0	0	0	0	0	0	1.24238	0	0	0	0	0	0	0	0	0	0	0	0	0	0	0	0	0	0	0	0	0	0	0	0	0	0
TCONS_00147450	XLOC_037120	PVT1	chr8:128806789-129113603	0	0	0	0	0	0	0	0	0	0	0	0	0	0	0	0	0	0	0	0	0	0	0	0	0	0	0	0	0	0	0	0	0	0	0	0	0	0	0	0	0	0	0	0	0	0
TCONS_00147451	XLOC_037120	PVT1	chr8:128806789-129113603	0	0	0	0	0	0	0	0	0	0	0	0	0	0	0	0	0	0	0	0	0	0	0	0	0	0	0	0	0	0	0	0	0	0	0	0	0	0	0	0	0	0	0	0	0	0
TCONS_00147452	XLOC_037120	PVT1	chr8:128806789-129113603	0	0	0	0	0	0	0	0	0	0	0	0	0	0	0	0	0	0	0	0	0	0	0	0	0	0	0	0	0	0	0	0	0	0	0	0	0	0	0	0	0	0	0	0	0	0
TCONS_00147453	XLOC_037120	PVT1	chr8:128806789-129113603	0	0	0	0	0	0	0	1.72267	0.00311671	0	0	0	0	0	0.0173081	0	0	0	0	0	1.3234	0	0	0	0	0	0	0.797155	0	0	0.0691421	0	0	0.0441886	0	0	0	0	0	0	0	0	0	0	0	0
TCONS_00147454	XLOC_037120	PVT1	chr8:128806789-129113603	3.63044	0.508818	7.01773	0	11.0521	3.25039	5.19201	8.66991	8.4266	3.37232	1.29225	24.2117	0	9.38159	7.37065	26.8584	3.14135	0	0	0	6.17438	0	20.8822	16.5228	6.81236	9.91338	13.6857	6.57359	24.5472	9.81916	26.8427	9.10759	4.44253	7.0755	20.5961	2.14405	0.35409	8.66424	11.9459	29.6916	8.03334	7.90503	0.252168	13.0246	14.6816	5.04625
TCONS_00147455	XLOC_037120	PVT1	chr8:128806789-129113603	0	0.51212	0	5.4055	0	0	0	0	0	3.40869	0	8.97637	0	2.31907	5.44775	0	0	0	3.12712	0	4.24104	12.4629	2.85287	3.2923	0.403983	2.4166	3.16533	0	0	0	0	0.584289	0	0	5.42507	3.45827	2.78479	0.876013	3.02974	9.16642	1.7978	0	2.48078	0	8.41351	0
TCONS_00147456	XLOC_037120	PVT1	chr8:128806789-129113603	0	0	0	0	0	0	0	0	0	1.51079	0	0	0	0	0	0	0	0	0	0	0	0	0	0	0	0	0	0	0	0	0	0	0	0	0	0	0	0	0	0	0	0	0	0	0	0
TCONS_00147457	XLOC_037120	PVT1	chr8:128806789-129113603	0	0.9452	0.925671	0	0.319846	0	0.0124039	4.02392	1.07266	2.06467	2.45131	4.2776	0.906569	2.79142	0	2.88127	0.961341	0.797494	1.0119	1.96237	0.454201	0	1.1575	1.48315	1.07118	0.103807	1.46846	1.78398	2.99653	2.22836	1.50927	1.6866	1.37609	0.988463	4.50157	0.980582	1.82287	0.753347	2.06278	3.77601	4.01686	0.334732	1.4378	0	4.93837	0.59381
TCONS_00147458	XLOC_037120	PVT1	chr8:128806789-129113603	0	0	0	0	0	0	0	0	0	0	0	0	0	0	0	0	0	0	0	0	0	0	0	0	0	0	0	0	0	0	0	0	0	0	0	0	0	0	0.000962217	0	0	0	0	0	0	0
TCONS_00147459	XLOC_037120	PVT1	chr8:128806789-129113603	0	0	0	0	0	0	0	0	0.617834	0	0	0	0	0	0	0	0	0	0	0	0	0	0	0	0.00836141	0	0	0	0	3.69422	0	0	0	0	0	0	0	0	0	0	0	0	0	0	0	0
TCONS_00147460	XLOC_037120	PVT1	chr8:128806789-129113603	0.100677	0	0	0	0	0	0	0	0	0.05958	0	0	0	0	0	0	0	0	0	0	0	0	0	0	0	1.72089	0	0	0	0	0	0	0	0	0	0	0	0	0.805204	0	0	0	0	0	0	0
TCONS_00147461	XLOC_037120	PVT1	chr8:128806789-129113603	0	0	0	1.23996	0	0	0	1.97642	0.340397	2.07209	0	0.378098	0.817681	0.682228	0	0.473968	0	0.524792	0	0	1.13639	6.6384	0	0	0	0	0	0	3.2477	1.86027	0	0	0.447705	0	0	0.788478	0	2.28068	0	1.99988	0	0.592245	0	0	0	0
TCONS_00147462	XLOC_037120	PVT1	chr8:128806789-129113603	0	0	1.12641	0.0436696	0	0	0	0	0	4.22588	0.00479551	0	0	0	0	0	0	1.32254	0	0	3.1097	46.8356	0	0.770172	0	0	0	0.0912539	0	0	0.000755373	0	0	1.63319	0	0	0	0	0.441928	0	0	0	0	3.99911	2.80005	0
TCONS_00147463	XLOC_037120	PVT1	chr8:128806789-129113603	0	0	1.97572	0	0.407237	4.29198	0	0	0.682013	0	0	0	0	0	0	0	0	0	0	3.12102	0.00466437	25.0364	0	0.555153	0	0	0	0.00136549	4.86921	5.78078	0.375763	0	2.84843	0.0904234	0	0	0	0	0	0.584548	0	0	0	1.39514	4.2818	1.42294
TCONS_00147464	XLOC_037120	PVT1	chr8:128806789-129113603	0	0	0	0	0	0	0	0	0	0	0.0217727	0	0	0	0	0	0	0	0	0	2.15716	0	0	0	0	0	0	0.178927	0	0	0	0	0	0.0464235	0	0	0	0	0	0	0	0	0	0	0	0
TCONS_00147465	XLOC_037120	PVT1	chr8:128806789-129113603	1.02521	0	0.425279	0	0	0	0	0	0	0	0.0107693	0	0	0	0	0	0	0.133205	0	0	0	4.36023	0	0	0	0	0	0	0	0	0	0	0	0	0	0	0	0	0.121687	0	0	0	0	0	0	0
TCONS_00147466	XLOC_037120	PVT1	chr8:128806789-129113603	0	0	0	0	0	0	0	0	0	0	0	0	0	0	0	0	0	0	0	0	0	0	0	0	0	0	0	0	0	0	0	0	0	0	0	0	0	0	0	0	0	0	0	0	0	0
TCONS_00147467	XLOC_037120	PVT1	chr8:128806789-129113603	0.508388	0	0.202845	0.440237	0	0	0	1.5901	1.40738	0	0	0	0	0.787291	0	8.03434	4.20923	0.0483255	1.89058	0.216914	8.93506	0	0.167415	2.49762	0	2.69313	0.179985	0	0	0.458096	5.78756	0	2.35301	4.61774	1.15524	0.483823	0.723816	5.4369	0.010336	4.78425	1.52933	2.38041	0	0	0.327795	0
TCONS_00147468	XLOC_037120	PVT1	chr8:128806789-129113603	0	0	0	0	0	0	0	0	0	0	0	0	0	2.22002	0	0	0	0	0	0	0.0142986	0	0.00781963	0	0	0	0	0	0	0	0.217161	0	0	0	0	0	0	0	0	0	0.986697	0	0	0	0	0
TCONS_00147469	XLOC_037120	PVT1	chr8:128806789-129113603	0	0	1.43032	0	0	0	0	0	0	0.451967	0	0	0	0.13801	0.584565	1.79302	0	0	0	0	0	2.18	2.41512	0	0	1.40771	0	0	0	0	0	0	0	3.27418	0	0	0	0.580623	0	0	0.0253089	0	0.00363558	0	0	0
TCONS_00147470	XLOC_037120	PVT1	chr8:128806789-129113603	0.764504	0	0	0	5.82107	0.727386	0.926218	0	0	1.13836	0	0	3.45417	1.56337	1.32247	4.32313	0	1.06245	0	0.00999374	0	16.2561	9.26521	0.266575	0	0	1.77836	0	3.38349	0	2.91971	1.98999	0	1.65149	2.72298	1.54803	0	1.488	0	4.78491	4.11663	3.72366	0.434979	1.06042	4.94866	0.0129002
TCONS_00147471	XLOC_037120	PVT1	chr8:128806789-129113603	0.212151	0	0	0	6.22602	0	0	0	0	0	0.00100043	0	0	0	0	0	0.248632	0.0156798	0	0	0	0	2.90096	0	0	0.710791	0	0	0	0.0163051	0	0	0.00170802	0	1.26031	0	0	0	0	0	0	1.15335	0	0	1.14858	0
TCONS_00147472	XLOC_037120	PVT1	chr8:128806789-129113603	0	0.235998	0	0	0	0	0	0	0	0	0	0	0.131877	0	0	0	0	0	0	0	0	0	0	0	0	0	0	0	0	0	0	0	0	0	0.00616624	0	0	0	0	0	0	0	0	0	0	0
TCONS_00147473	XLOC_037120	PVT1	chr8:128806789-129113603	1.84391	0.403197	1.52308	0.520704	0	0.0416177	2.46243	0	0.321108	3.5377	1.33463	2.28619	1.2416	2.88333	0.195871	0.938234	0.879583	1.48277	0	0.363715	1.89711	3.81416	4.09619	8.0736	1.894	0	1.28529	0.00623282	1.01667	0.00860443	3.76927	2.62292	1.05037	1.47935	0.819379	0	0	3.20986	2.46785	6.65138	2.89459	0.947792	2.21304	3.88944	2.77589	0
TCONS_00147474	XLOC_037120	PVT1	chr8:128806789-129113603	0	0	0	0	0	0	0	0	0	0	0	0	0	0	0	0	0	0	0	0	0	0	0	0	0	0	0	0	0	0	0	0	0	0	0	0	0	0	0	0	0	0	0	0	0	0
TCONS_00147475	XLOC_037120	PVT1	chr8:128806789-129113603	0	0.0496538	0.521615	0	1.61635	0	0.040816	0	0	0	0	3.28659	1.10087	3.11786	2.77838	0	0	2.39259	0	0.0136429	0	0	0	2.68641	1.22425	0	1.8041	0	0.121753	0	4.92254	0	1.93213	0	0	0	0.18417	1.68535	0.0145401	0.969278	0	0	0	2.28381	0.123867	2.13072
TCONS_00147476	XLOC_037120	PVT1	chr8:128806789-129113603	0	0	0	6.93742	0	0	0.0888751	0	0	0	0.121477	4.24045	2.78974	2.68917	7.78688	0	0	1.52495	2.25622	0	0.895202	0	12.5641	11.0947	0	9.25902	1.15057	0.000400459	0	0.894907	3.56731	0	0	1.48463	0.00095675	1.15445	0	0.000553593	0	0	2.52361	0	0	6.33541	0	0.183797
TCONS_00147477	XLOC_037120	PVT1	chr8:128806789-129113603	0	1.1026	0	0	0	0	0.56033	0	0	0	0.587609	0	0	0.145812	0	0	0	0	0	0	3.08719	0	0	0	0	0	0	0	0	0	0	0	1.97179	0	0	0.0855378	0	0	0	5.24685	0.403085	0	0	0	0	0
TCONS_00147478	XLOC_037120	PVT1	chr8:128806789-129113603	0.00474649	1.19979	0	0	0	0.842424	0	0	0	0	1.03917	0	0	0	0	0	0	0.508682	0	5.67426	0	0	0	0.00972411	0	0	0	0	0	0	0	0	0	0	0	0	0	0	0	0	0	0	1.55875	0	0	0
TCONS_00147479	XLOC_037120	PVT1	chr8:128806789-129113603	0	0.000435652	0	0.00164352	0	0	0	0	0	0.058001	0	0	0	0	0	0	0.00411321	0	0	0	0	0	0	0	0	0	0	0	0	0	0	0	0	0	0.00270582	0	0.810232	0	0	0	0	0	1.65454	0	0	0
TCONS_00147480	XLOC_037120	PVT1	chr8:128806789-129113603	0	0	0	0.0715889	0	0	0	0	0	0	0	0	0	0	0	0	0	0	0	0	0	0	0	0	0	0	0	0	0	0	0	0	0	0	0	0	2.34997	0	0	0	0	0	0	0	0	0
TCONS_00147481	XLOC_037120	PVT1	chr8:128806789-129113603	0	0.400158	0	0	0	0	0.660343	0	0	0	0	0	0.00530307	0	0	0	0	0.0831098	0	0	0	0.319828	0.64506	0	0	0	0	0.000976605	0	0	0	0	0.287207	0	0	0	0	0.000763437	0	0.0235758	0	0.0013565	0.677793	0	0	0
TCONS_00147482	XLOC_037120	PVT1	chr8:128806789-129113603	0	0	0	0	0	0	0	0	0	0	0	0	0	0	0	0	0	0	0	0	0	0	0	0	0	0	0	0	0	0	0	0	0	0	0	0	0	0	0	0	0	0	0	0	0	0
TCONS_00147483	XLOC_037120	PVT1	chr8:128806789-129113603	0.664005	0	0	0	0	0.585159	0	0	0	0	0.000537839	0	0	0	0	0	0	0	0	0	0	0	1.21144	0	0	0	0	0	0	0	0	0	0	0	0	0	0	0	0	0	0	0.371516	0	0	0	0
TCONS_00147484	XLOC_037120	PVT1	chr8:128806789-129113603	0	0	0	0	0	0.727146	0	0	0	0	1.54378	0	0	0	0	0	0	0	0	0	0	0	0	0	0	0	0	2.70315	0	0	0	0	0	0.000466495	0	0	0	0	0	0	0.095264	0	0	0	0	0.474143
TCONS_00147485	XLOC_037120	PVT1	chr8:128806789-129113603	0	0.000532891	0	0	0	0	0	0	0	0	0	0	0	0	0	0	0	0	0	0	0	0	0	0	0	0	0	0	0	0	0	0	0	0	0	0	0	0	0	0	0	0	0	0	0	0
TCONS_00147486	XLOC_037120	PVT1	chr8:128806789-129113603	0	0	0	0	0	0	0	0	0	0	0	0	0	0	0	0	0	0	0	0	0	0	0	0	0	0	0	0	0	0	0	0	0	0	0	0	0	0	0	0	0	0	0	0	0	0
TCONS_00147487	XLOC_037120	PVT1	chr8:128806789-129113603	0	0.356512	0	3.0139	0	7.65212	0.582111	0	0	5.38469	1.52766	1.5404	0.895125	4.94768	0	0	0	6.70772	3.1737	4.1873	0	0	0	4.58021	0	0	0	1.91311	0	0	0	0	0	0.0210018	6.70387	0	0	3.89956	0	6.71061	0.102919	0	6.365	2.58387	0	1.0558
TCONS_00147488	XLOC_037120	PVT1	chr8:128806789-129113603	0	0	0	0	0	0	0	0	0	0	0	0	0	0	0	0	0	0	0	0	0	0	0	0	0	0	0	0	0	0	0	0	0	0	0	0	0	0	0	0	0	0	0	0	0	0
TCONS_00147489	XLOC_037120	PVT1	chr8:128806789-129113603	0	0	0	0	0	0	0	0	0	0.792532	0	0	0	0	0	0	0	0	0	0	0	0	1.04462	0	0	0	0	0	0	0	0	0	0	0	0	0	0	0	0	0	0	0	0	0	0	0
TCONS_00147490	XLOC_037120	PVT1	chr8:128806789-129113603	0	0.0264864	0.000316838	0	0	0	0	0	0	0	0	0	0	0	0	0	0	0	0	0	0	0	0	0	0	0	0	0	0	0	0	0	0.0182108	0	0	0	0	0	0	0	0	0	0	0	0	0
TCONS_00147492	XLOC_037120	PVT1	chr8:128806789-129113603	0	0	0	0	0	0	0.000343318	0	0	0	0	0	1.20142	0	0	2.07914	0	0	0.492822	0	0	0	0	0	0	0	0	0	0	0	0	0	0	0	0	0	0.000410051	0	0	0	0	0	0	0	0	0
TCONS_00147493	XLOC_037120	PVT1	chr8:128806789-129113603	0	0	0.0456879	0	1.00693	3.30515	0	0	2.74646	0	0	0	0.0130436	0	1.80229	0.0775121	0	0.00249409	0.558521	1.22812	0	0	0	0	0	5.82467	0	1.27041	0.119329	1.12743	1.96271	0.0251538	1.25534	0	0	1.51153	0	0	0	0	0	0	0	1.83622	0	0.63336
TCONS_00147494	XLOC_037120	PVT1	chr8:128806789-129113603	0	0	0	0	0	0	0	0	0	0	0	0	0	0	0	0	0	0	0	0	0	0	0	0	0	0	0	0	0	0	0	0	0	0	0	0	0	0	0	0	0	0	0	0	0	0
TCONS_00147495	XLOC_037120	PVT1	chr8:128806789-129113603	0	0	0	0	0	0	0	0	0	0	0	0	0	0	0	0	0	0	0	0	0	0	0	0	0	0	0	0	0	0	0	0	0	0	0	0	0	0	0	0	0	0	0	0	0	0
TCONS_00147496	XLOC_037120	PVT1	chr8:128806789-129113603	0	0	0	1.96039	0	0	0.00414985	0	0.319407	0	0	0	0.667293	0	1.29611	0	0	0	0	0	0	0	0	0	0	0	0	0.0908815	3.82253	0	0.757718	0	0	0	0	0	0	0	0	0	0	0.127378	0	2.02108	0	0
TCONS_00147498	XLOC_037120	PVT1	chr8:128806789-129113603	0	0.199636	0.121304	0	0	0	0	0.754568	0	0	0	0	0	0	0	0	0	6.13338	5.68203	0	3.29999	0	3.01735	0	0	1.40138	0	1.83147	12.6733	0	5.93656	0	0	1.88633	0.00897535	0.393104	0.881386	1.33037	0	0.00641914	5.01938	0	0	5.78535	0	0
TCONS_00147499	XLOC_037120	PVT1	chr8:128806789-129113603	0.557188	0.352784	0	0	1.90033	0.923245	0.794006	0.651867	0.806347	2.65869	0	0.845817	2.82324	1.91715	0	1.73471	0	0	0.370293	0	0	0.287557	0	2.2331	0.549998	1.48562	1.6718	0.45358	1.37198	0	0	0.663404	1.75953	0	0	0	0.273969	2.05098	0.894518	1.77525	0.950468	0	0.406444	4.08691	3.59443	0
TCONS_00147500	XLOC_037120	PVT1	chr8:128806789-129113603	0.00197428	0	0	1.8109	0	0	0	1.79394	0.0603858	0	0	3.35858	0	0	0.418226	0	0	4.60074	1.74712	0	0	0	0	0	0	0	0.01971	0	0	0.0748856	0	0	0	0	0	0	0	0	0.877489	0	0	0	0	0	0	0
TCONS_00147501	XLOC_037120	PVT1	chr8:128806789-129113603	8.54432	7.15067	5.24376	22.0399	27.8587	33.5816	6.56236	15.915	16.2696	81.4225	3.89668	50.127	46.1743	70.7374	25.7558	44.6309	6.34395	17.4283	29.6156	26.9202	33.9738	42.4353	42.5183	43.5321	8.29702	36.6546	29.0798	13.5266	50.9532	8.92607	6.72105	20.1921	19.8865	26.525	32.4041	14.7237	19.5368	27.6105	19.7925	83.379	27.2967	7.20116	28.2449	73.6922	63.8753	8.81629
TCONS_00147502	XLOC_037120	PVT1	chr8:128806789-129113603	0.370637	0	1.23506	0	0.371346	1.27107	0	1.79199	1.22336	2.86344	0.536792	1.8318	0.666161	0.829118	0.628476	1.63978	0	1.28642	0	0	0	3.0763	0.705343	0.54767	0	3.08469	1.06947	0	1.3317	0	1.52031	0	0.794918	0	2.03988	0.573448	0.577744	1.101	0	3.22209	0	0	0.566088	2.13076	3.79885	0
TCONS_00147503	XLOC_037120	PVT1	chr8:128806789-129113603	0.543474	0	0	0	0	0	0	0	0	0	0	0	0	0	0	0	0	0	0	0	0	0	0	0	0	0	0	0	0	0	0	0	0	0	0	0	0	0	2.25526	0	0	0	0.988037	0	0	0
TCONS_00147505	XLOC_037120	PVT1	chr8:128806789-129113603	0	0	0.716367	0	0	0	0	0	0	0.836154	0	1.13905	0.935423	1.4111	0	0	0	0	0	0	0	0.535359	0	0	0	0	0.898551	0	1.3314	0	0	0	0	0	0	0	0	0.558455	0.885401	0	0	0	0.992721	0	0	0
TCONS_00147506	XLOC_037120	PVT1	chr8:128806789-129113603	3.82104	0	0	0	0	1.36366	0	4.33278	0	1.77623	0	1.26575	1.95372	0	0	0	0	0	0	0	0	0	1.28747	1.04382	0	4.03362	0	0	0	0	1.65839	0.721594	0	0	1.46988	1.11507	0	0	0.993857	0	0.910711	0	0	0	1.12588	0
TCONS_00147507	XLOC_037120	PVT1	chr8:128806789-129113603	0	0	0	0	0	0	0	0	2.53995	0.890738	0	0	0	2.99704	0	0	0	0	1.99673	0	0	0.530083	0	0	0	0	0	0	0	0	0	0.701859	0	0	0	0	0	1.15075	2.97734	0	0	2.89269	1.11635	0	0	0
TCONS_00147508	XLOC_037120	PVT1	chr8:128806789-129113603	0	0	0	0	0	0	0	0	0	0	0	0	0	0	0	0	2.41163	0	0	0	0	0	0	0	0	0	0	0	0	0	0	0	0	0	0	0	0.743267	0	0	0	0	0	0	0	0	0
TCONS_00149918	XLOC_037690	PVT1	chr8:128806789-129113603	105.839	24.2861	131.185	0	576.799	339.762	0	222.446	212.399	362.807	0	413.355	416.704	264.839	236.967	628.099	322.504	316.657	287.051	320.62	178.117	0	870.7	286.759	274.97	176.862	450.52	136.554	371.89	202.426	1029	332.05	263.293	220.976	209.038	35.2412	334.386	246.243	456.25	426.261	728.492	95.5159	141.65	265.74	816.29	153.877
TCONS_00149919	XLOC_037691	PVT1	chr8:128806789-129113603	0	9.30041	0	0	0	0	2.57012	11.5184	0	0	0	0	0	0	0	5.66016	11.4094	0	62.1732	10.6028	0	0	0	0	0	0	0	0	0	3.03519	0	0	0	0	33.4805	5.95895	27.6649	13.3903	0	12.4361	0	0	11.3216	21.5203	21.5099	0
[truncated: 26 more columns]
