# Supplementary material for: Role of the long non-coding RNA PVT1 in the dysregulation of the ceRNA-ceRNA network in human breast cancer
Source: PLoS One. 2017 Feb 10;12(2):e0171661. doi: 10.1371/journal.pone.0171661 (PMC5302781; doi:10.1371/journal.pone.0171661)
Supplement: S2 Table — This table reports the results of the principal component analysis, in separate and accordingly named sheets: first sheet) the eigenvalues of the covariance matrix of the n-by-p data matrix X, whose rows correspond to observations (i.e. isoforms’ variations that are the difference of the expression levels of the PVT1 isoforms between cancer and normal tissues) and columns to variables (i.e. patients), the variance accounted for by each component, and the cumulative function; second sheet) the matrix of the principal component scores, whose rows correspond to observations and columns to components; third sheet) the matrix of factors, whose rows correspond to variables and columns to components. (XLSX) [file pone.0171661.s006.xlsx]

## Sheet: Explained variance
Principal components	Eigenvalues of the covariance matrix	Variance accounted for by each component	Cumulative function
PC1	44.947	62.4264	0.624264
PC2	14.1571	19.6626	0.82089
PC3	3.24958	4.5133	0.866023
PC4	2.49317	3.46273	0.90065
PC5	1.84149	2.55763	0.926227
PC6	1.51218	2.10026	0.947229
PC7	0.878237	1.21977	0.959427
PC8	0.833555	1.15772	0.971004
PC9	0.549481	0.763168	0.978636
PC10	0.396439	0.550609	0.984142
PC11	0.337587	0.468871	0.988831
PC12	0.308287	0.428177	0.993112
PC13	0.207873	0.288712	0.995999
PC14	0.130641	0.181446	0.997814
PC15	0.108755	0.151048	0.999324
PC16	0.0486465	0.0675646	1
PC17	0	0	1
PC18	0	0	1
PC19	0	0	1
PC20	0	0	1
PC21	0	0	1
PC22	0	0	1
PC23	0	0	1
PC24	0	0	1
PC25	0	0	1
PC26	0	0	1
PC27	0	0	1
PC28	0	0	1
PC29	0	0	1
PC30	0	0	1
PC31	0	0	1
PC32	0	0	1
PC33	0	0	1
PC34	0	0	1
PC35	0	0	1
PC36	0	0	1
PC37	0	0	1
PC38	0	0	1
PC39	0	0	1
PC40	0	0	1
PC41	0	0	1
PC42	0	0	1
PC43	0	0	1
PC44	0	0	1
PC45	0	0	1
PC46	0	0	1
PC47	0	0	1
PC48	0	0	1
PC49	0	0	1
PC50	0	0	1
PC51	0	0	1
PC52	0	0	1
PC53	0	0	1
PC54	0	0	1
PC55	0	0	1
PC56	0	0	1
PC57	0	0	1
PC58	0	0	1
PC59	0	0	1
PC60	0	0	1
PC61	0	0	1
PC62	0	0	1
PC63	0	0	1
PC64	0	0	1
PC65	0	0	1
PC66	0	0	1
PC67	0	0	1
PC68	0	0	1
PC69	0	0	1
PC70	0	0	1
PC71	0	0	1
PC72	0	0	1

## Sheet: Scores
		Principal Components
Observations	Isoforms_ID	PC1	PC2	PC3	PC4	PC5	PC6	PC7	PC8	PC9	PC10	PC11	PC12	PC13	PC14	PC15	PC16	PC17	PC18	PC19	PC20	PC21	PC22	PC23	PC24	PC25	PC26	PC27	PC28	PC29	PC30	PC31	PC32	PC33	PC34	PC35	PC36	PC37	PC38	PC39	PC40	PC41	PC42	PC43	PC44	PC45	PC46	PC47	PC48
	TCONS_00147501	25.4889	-2.38813	0.519191	0.148824	0.188304	-0.0484686	-0.185826	-0.0667746	0.0977063	-0.0426796	0.0482239	0.0391922	0.001408	0.0220991	0.0106232	0.0165299	0	0	0	0	0	0	0	0	0	0	0	0	0	0	0	0	0	0	0	0	0	0	0	0	0	0	0	0	0	0	0	0
	TCONS_00147418	-0.251225	0.00759329	-5.32711	-1.23236	2.74211	-0.811673	0.882841	-0.153783	0.141369	-0.0993028	-0.00647168	-0.245458	-0.0142916	-0.0424286	0.0269127	-0.010978	0	0	0	0	0	0	0	0	0	0	0	0	0	0	0	0	0	0	0	0	0	0	0	0	0	0	0	0	0	0	0	0
	TCONS_00147426	2.57304	14.4457	0.301286	0.103868	-0.288862	0.107157	0.10136	0.027546	0.0985661	-0.0160672	0.107381	0.0481948	-0.0396064	-0.0239147	0.0118181	0.00363141	0	0	0	0	0	0	0	0	0	0	0	0	0	0	0	0	0	0	0	0	0	0	0	0	0	0	0	0	0	0	0	0
	TCONS_00147455	-0.371361	-1.02216	-1.87248	-2.91676	-4.0493	-1.08616	-0.0470872	-0.494525	-0.353498	0.0067014	-0.0457682	-0.0453284	0.203895	-0.0693019	-0.0425305	-0.0284834	0	0	0	0	0	0	0	0	0	0	0	0	0	0	0	0	0	0	0	0	0	0	0	0	0	0	0	0	0	0	0	0
	TCONS_00147461	-2.20701	-0.517711	0.217667	-0.0609927	0.178523	0.126826	-0.874319	0.84454	1.45263	-0.45922	-1.37749	0.342205	0.522814	-0.195342	-0.32879	-0.0955343	0	0	0	0	0	0	0	0	0	0	0	0	0	0	0	0	0	0	0	0	0	0	0	0	0	0	0	0	0	0	0	0
	TCONS_00147417	-2.69071	-0.242896	2.14867	0.15572	1.3179	-1.50394	-0.116164	-2.60801	-0.576268	0.526482	-0.567804	0.24067	0.253558	0.0345307	-0.0535624	-0.0529942	0	0	0	0	0	0	0	0	0	0	0	0	0	0	0	0	0	0	0	0	0	0	0	0	0	0	0	0	0	0	0	0
	TCONS_00147419	-2.63096	-1.38492	1.02729	-0.115364	0.120123	-1.02012	-0.421227	0.207888	0.758255	0.220516	0.505841	0.269888	-0.779181	-0.825389	0.481064	-0.227374	0	0	0	0	0	0	0	0	0	0	0	0	0	0	0	0	0	0	0	0	0	0	0	0	0	0	0	0	0	0	0	0
	TCONS_00147424	-2.65656	-1.1213	0.244636	-0.618213	0.534463	0.286692	-0.427385	0.249606	0.276537	0.54705	1.3138	0.868206	0.150585	0.0730911	-0.764576	0.0914271	0	0	0	0	0	0	0	0	0	0	0	0	0	0	0	0	0	0	0	0	0	0	0	0	0	0	0	0	0	0	0	0
	TCONS_00147446	-2.14914	-0.617738	0.867801	0.356062	0.344492	0.657782	-0.988467	-0.265625	-0.30653	-0.591042	0.501615	-1.68473	0.247989	-0.351364	-0.301145	-0.031001	0	0	0	0	0	0	0	0	0	0	0	0	0	0	0	0	0	0	0	0	0	0	0	0	0	0	0	0	0	0	0	0
	TCONS_00147469	-2.69173	-0.732842	0.361143	-0.310847	0.47982	0.479254	-0.740362	0.39335	-0.0420385	-0.243891	0.623161	0.265462	1.01351	0.406529	0.793148	-0.0912254	0	0	0	0	0	0	0	0	0	0	0	0	0	0	0	0	0	0	0	0	0	0	0	0	0	0	0	0	0	0	0	0
	TCONS_00147470	-1.62177	-1.05444	2.81296	-0.37944	0.179008	-1.80419	2.33814	1.57152	-0.147861	0.159268	-0.0453177	-0.421527	0.192758	0.142664	-0.0725846	0.0102784	0	0	0	0	0	0	0	0	0	0	0	0	0	0	0	0	0	0	0	0	0	0	0	0	0	0	0	0	0	0	0	0
	TCONS_00147473	-0.834088	-1.01438	-0.0405868	-0.612331	-0.226073	3.36795	0.878428	-0.0869559	0.0027471	1.45077	-0.412792	-0.255039	-0.0270114	-0.0987194	0.108227	-0.0967887	0	0	0	0	0	0	0	0	0	0	0	0	0	0	0	0	0	0	0	0	0	0	0	0	0	0	0	0	0	0	0	0
	TCONS_00147475	-1.95082	-1.41069	0.395464	0.711647	-0.401136	1.77472	1.57054	-0.839536	-0.324402	-1.64414	0.10089	0.648703	-0.19034	-0.148278	-0.0313454	-0.00686628	0	0	0	0	0	0	0	0	0	0	0	0	0	0	0	0	0	0	0	0	0	0	0	0	0	0	0	0	0	0	0	0
	TCONS_00147487	-1.50873	-1.00015	-2.18125	5.29705	-1.49914	-0.718624	0.121058	0.118218	-0.0861791	0.444645	0.0447856	0.00277293	0.128726	0.0438053	-0.0184771	-0.0196789	0	0	0	0	0	0	0	0	0	0	0	0	0	0	0	0	0	0	0	0	0	0	0	0	0	0	0	0	0	0	0	0
	TCONS_00147425	-1.28815	-0.227998	-0.155017	-0.218456	0.68409	0.103203	-1.19419	1.40522	-2.1501	-0.0638728	-0.569963	0.400628	-0.408537	-0.0428647	-0.0388293	0.00486969	0	0	0	0	0	0	0	0	0	0	0	0	0	0	0	0	0	0	0	0	0	0	0	0	0	0	0	0	0	0	0	0
	TCONS_00147436	-2.77211	-0.916036	0.369164	-0.103214	-0.0999016	0.0611712	-0.366039	-0.126595	0.512651	0.0291645	-0.180374	-0.137739	-0.328302	0.0714009	0.262544	0.788266	0	0	0	0	0	0	0	0	0	0	0	0	0	0	0	0	0	0	0	0	0	0	0	0	0	0	0	0	0	0	0	0
	TCONS_00147439	-2.43755	-0.801931	0.311185	-0.205194	-0.204416	0.0284291	-0.531305	-0.176087	0.646407	-0.224379	-0.0397159	-0.336097	-0.927969	1.00348	-0.042496	-0.254078	0	0	0	0	0	0	0	0	0	0	0	0	0	0	0	0	0	0	0	0	0	0	0	0	0	0	0	0	0	0	0	0
[truncated: 24 more columns]

## Sheet: Factors
		Principal Components
Variables	Patients	PC1	PC2	PC3	PC4	PC5	PC6	PC7	PC8	PC9	PC10	PC11	PC12	PC13	PC14	PC15	PC16	PC17	PC18	PC19	PC20	PC21	PC22	PC23	PC24	PC25	PC26	PC27	PC28	PC29	PC30	PC31	PC32	PC33	PC34	PC35	PC36	PC37	PC38	PC39	PC40	PC41	PC42	PC43	PC44	PC45	PC46	PC47	PC48
	TCGA.A7.A13G	0.888102	0.42256	0.0256411	-0.0219724	0.0717296	0.0866506	0.0695172	0.0573497	-0.0260246	0.0910621	-0.0163672	-0.00526279	-0.0307403	-0.00762579	0.0230248	-0.00199993	NaN	NaN	NaN	NaN	NaN	NaN	NaN	NaN	NaN	NaN	NaN	NaN	NaN	NaN	NaN	NaN	NaN	NaN	NaN	NaN	NaN	NaN	NaN	NaN	NaN	NaN	NaN	NaN	NaN	NaN	NaN	NaN
	TCGA.AC.A23H	0.141413	0.957307	0.104966	-0.173012	-0.044198	0.113462	-0.0216492	-0.035733	0.0221632	-0.0401047	0.0194587	0.0262836	-0.0163137	0.0103346	-0.00400664	0.0498373	NaN	NaN	NaN	NaN	NaN	NaN	NaN	NaN	NaN	NaN	NaN	NaN	NaN	NaN	NaN	NaN	NaN	NaN	NaN	NaN	NaN	NaN	NaN	NaN	NaN	NaN	NaN	NaN	NaN	NaN	NaN	NaN
	TCGA.AC.A2FB	-0.672895	0.448334	0.00700343	-0.141115	0.179964	0.356011	-0.0427207	0.0715592	-0.0642945	0.0517599	0.301946	0.158974	0.183353	0.0447615	-0.0090707	-0.0347564	NaN	NaN	NaN	NaN	NaN	NaN	NaN	NaN	NaN	NaN	NaN	NaN	NaN	NaN	NaN	NaN	NaN	NaN	NaN	NaN	NaN	NaN	NaN	NaN	NaN	NaN	NaN	NaN	NaN	NaN	NaN	NaN
	TCGA.BH.A0AZ	0.670792	-0.635943	-0.20316	0.0172148	-0.169949	-0.0871991	-0.212263	-0.127657	0.00941131	-0.0115331	-0.0265942	0.0626883	0.0362213	-0.000991118	-0.00528821	0.00245001	NaN	NaN	NaN	NaN	NaN	NaN	NaN	NaN	NaN	NaN	NaN	NaN	NaN	NaN	NaN	NaN	NaN	NaN	NaN	NaN	NaN	NaN	NaN	NaN	NaN	NaN	NaN	NaN	NaN	NaN	NaN	NaN
	TCGA.BH.A0B5	0.962874	-0.0720399	0.116276	0.00698149	0.0893819	-0.0661216	0.110268	0.044006	0.00149156	-0.07436	0.0778048	-0.119764	0.0158755	0.0119446	-0.0333959	0.0148334	NaN	NaN	NaN	NaN	NaN	NaN	NaN	NaN	NaN	NaN	NaN	NaN	NaN	NaN	NaN	NaN	NaN	NaN	NaN	NaN	NaN	NaN	NaN	NaN	NaN	NaN	NaN	NaN	NaN	NaN	NaN	NaN
	TCGA.BH.A0B7	0.700171	0.410616	-0.0583979	0.52294	0.0785947	0.0159108	-0.121693	-0.147772	0.0404497	0.0877343	0.0154739	0.103141	-0.0118582	0.0161154	0.0241803	0.00257032	NaN	NaN	NaN	NaN	NaN	NaN	NaN	NaN	NaN	NaN	NaN	NaN	NaN	NaN	NaN	NaN	NaN	NaN	NaN	NaN	NaN	NaN	NaN	NaN	NaN	NaN	NaN	NaN	NaN	NaN	NaN	NaN
	TCGA.BH.A0BS	-0.586056	-0.462097	-0.422137	-0.0047468	-0.130869	0.37624	-0.131847	0.179893	0.138141	-0.0372915	0.0778776	-0.0901588	-0.133977	-0.0601807	-0.00318176	-0.0102693	NaN	NaN	NaN	NaN	NaN	NaN	NaN	NaN	NaN	NaN	NaN	NaN	NaN	NaN	NaN	NaN	NaN	NaN	NaN	NaN	NaN	NaN	NaN	NaN	NaN	NaN	NaN	NaN	NaN	NaN	NaN	NaN
	TCGA.BH.A0BT	0.873497	-0.142595	0.148212	-0.19374	0.0998623	0.0139505	-0.0573122	-0.0354044	0.335928	-0.101266	-0.0871921	0.027466	0.0778333	-0.0619543	-0.0269459	-0.0195233	NaN	NaN	NaN	NaN	NaN	NaN	NaN	NaN	NaN	NaN	NaN	NaN	NaN	NaN	NaN	NaN	NaN	NaN	NaN	NaN	NaN	NaN	NaN	NaN	NaN	NaN	NaN	NaN	NaN	NaN	NaN	NaN
	TCGA.BH.A0BW	-0.620808	-0.672966	0.124178	0.11775	0.143857	-0.0663678	-0.0150001	0.0719184	0.0509917	0.0554069	-0.057595	0.303506	-0.0232582	-0.00328806	0.0100598	0.0132528	NaN	NaN	NaN	NaN	NaN	NaN	NaN	NaN	NaN	NaN	NaN	NaN	NaN	NaN	NaN	NaN	NaN	NaN	NaN	NaN	NaN	NaN	NaN	NaN	NaN	NaN	NaN	NaN	NaN	NaN	NaN	NaN
	TCGA.BH.A0BZ	0.98363	0.0758437	0.0598533	0.0541863	-0.0183396	0.00645501	-0.0848519	0.0394429	-0.0306559	0.00407567	-0.0230367	0.0306956	-0.0591615	0.06773	-0.000313942	-0.0234652	NaN	NaN	NaN	NaN	NaN	NaN	NaN	NaN	NaN	NaN	NaN	NaN	NaN	NaN	NaN	NaN	NaN	NaN	NaN	NaN	NaN	NaN	NaN	NaN	NaN	NaN	NaN	NaN	NaN	NaN	NaN	NaN
	TCGA.BH.A0C3	-0.62484	0.678806	-0.29221	0.0568158	-0.0436459	0.0253703	0.135543	0.167323	0.0283118	0.0301706	0.017925	0.0528959	-0.0677532	0.0161588	0.0382705	-0.0108816	NaN	NaN	NaN	NaN	NaN	NaN	NaN	NaN	NaN	NaN	NaN	NaN	NaN	NaN	NaN	NaN	NaN	NaN	NaN	NaN	NaN	NaN	NaN	NaN	NaN	NaN	NaN	NaN	NaN	NaN	NaN	NaN
	TCGA.BH.A0DD	0.963237	-0.232432	0.0101152	-0.0340928	-0.099407	0.0045037	-0.0333959	-0.0526372	-0.0171706	-0.0429145	0.0111934	-0.00645141	0.0200652	-0.0163043	-0.0104222	0.00414217	NaN	NaN	NaN	NaN	NaN	NaN	NaN	NaN	NaN	NaN	NaN	NaN	NaN	NaN	NaN	NaN	NaN	NaN	NaN	NaN	NaN	NaN	NaN	NaN	NaN	NaN	NaN	NaN	NaN	NaN	NaN	NaN
	TCGA.BH.A0DG	0.939611	0.0683553	0.170838	0.0932659	0.06099	-0.0588495	-0.000998562	0.0311771	0.109246	-0.102582	0.0372331	-0.043444	-0.0936044	0.169762	-0.0273853	-0.0485392	NaN	NaN	NaN	NaN	NaN	NaN	NaN	NaN	NaN	NaN	NaN	NaN	NaN	NaN	NaN	NaN	NaN	NaN	NaN	NaN	NaN	NaN	NaN	NaN	NaN	NaN	NaN	NaN	NaN	NaN	NaN	NaN
	TCGA.BH.A0DL	0.980675	-0.118254	0.0506028	0.100421	0.048037	0.0231363	-0.0312315	-0.0159583	0.0186707	-0.04903	0.0337892	-0.0575888	-0.0016443	0.00640448	-0.0178773	-0.000146569	NaN	NaN	NaN	NaN	NaN	NaN	NaN	NaN	NaN	NaN	NaN	NaN	NaN	NaN	NaN	NaN	NaN	NaN	NaN	NaN	NaN	NaN	NaN	NaN	NaN	NaN	NaN	NaN	NaN	NaN	NaN	NaN
	TCGA.BH.A0DO	0.641909	-0.153154	-0.396756	-0.322422	-0.380457	-0.113744	0.149602	0.330966	0.0422826	-0.00112116	0.0247416	0.0706315	-0.0593897	0.0255828	0.0297055	0.0326764	NaN	NaN	NaN	NaN	NaN	NaN	NaN	NaN	NaN	NaN	NaN	NaN	NaN	NaN	NaN	NaN	NaN	NaN	NaN	NaN	NaN	NaN	NaN	NaN	NaN	NaN	NaN	NaN	NaN	NaN	NaN	NaN
	TCGA.BH.A0DT	0.935128	-0.180827	0.15277	0.0194539	0.145751	-0.0509937	0.0225679	0.11168	0.0953689	0.0133689	0.134998	-0.0117324	0.00351018	-0.0537477	0.0346636	-0.0235883	NaN	NaN	NaN	NaN	NaN	NaN	NaN	NaN	NaN	NaN	NaN	NaN	NaN	NaN	NaN	NaN	NaN	NaN	NaN	NaN	NaN	NaN	NaN	NaN	NaN	NaN	NaN	NaN	NaN	NaN	NaN	NaN
	TCGA.BH.A0DV	-0.897195	-0.265717	-0.132017	0.00931131	-0.170829	0.133566	0.0122761	0.040143	0.196586	-0.0420953	0.09973	-0.053768	0.0458766	-0.0498792	0.0126586	0.0113412	NaN	NaN	NaN	NaN	NaN	NaN	NaN	NaN	NaN	NaN	NaN	NaN	NaN	NaN	NaN	NaN	NaN	NaN	NaN	NaN	NaN	NaN	NaN	NaN	NaN	NaN	NaN	NaN	NaN	NaN	NaN	NaN
	TCGA.BH.A0H5	-0.172872	-0.184207	-0.196204	0.843927	-0.265842	-0.105108	0.228191	0.0352798	-0.131886	-0.148756	0.0449607	0.0126982	0.054355	-0.0187714	-0.0709786	-0.0196961	NaN	NaN	NaN	NaN	NaN	NaN	NaN	NaN	NaN	NaN	NaN	NaN	NaN	NaN	NaN	NaN	NaN	NaN	NaN	NaN	NaN	NaN	NaN	NaN	NaN	NaN	NaN	NaN	NaN	NaN	NaN	NaN
	TCGA.BH.A0HA	-0.402	-0.805035	-0.118473	0.0837662	-0.300415	-0.203391	-0.0691677	0.0949155	0.102289	0.0266353	0.0464893	-0.0264857	0.0779299	0.0589392	-0.00574281	0.0154012	NaN	NaN	NaN	NaN	NaN	NaN	NaN	NaN	NaN	NaN	NaN	NaN	NaN	NaN	NaN	NaN	NaN	NaN	NaN	NaN	NaN	NaN	NaN	NaN	NaN	NaN	NaN	NaN	NaN	NaN	NaN	NaN
	TCGA.BH.A18J	-0.351162	0.254684	0.66809	-0.465858	-0.133665	0.253606	-0.19761	0.0358342	-0.0925158	-0.105295	-0.0126618	-0.0164013	-0.0505438	-0.0461053	-0.0332073	0.00889735	NaN	NaN	NaN	NaN	NaN	NaN	NaN	NaN	NaN	NaN	NaN	NaN	NaN	NaN	NaN	NaN	NaN	NaN	NaN	NaN	NaN	NaN	NaN	NaN	NaN	NaN	NaN	NaN	NaN	NaN	NaN	NaN
	TCGA.BH.A18K	0.860239	-0.379125	0.0949473	-0.314366	0.000469671	0.0334572	-0.0212477	-0.0550337	0.0132692	-0.00475148	-0.0127325	0.0435673	-0.0117438	0.0160018	0.030951	0.0142215	NaN	NaN	NaN	NaN	NaN	NaN	NaN	NaN	NaN	NaN	NaN	NaN	NaN	NaN	NaN	NaN	NaN	NaN	NaN	NaN	NaN	NaN	NaN	NaN	NaN	NaN	NaN	NaN	NaN	NaN	NaN	NaN
	TCGA.BH.A18L	0.224526	0.96487	0.0612409	-0.0208881	-0.0842881	0.00267454	0.0477874	0.0319392	0.050475	-0.00862265	0.0329909	0.0117338	-0.0100117	-0.00103598	0.00519876	-0.00596532	NaN	NaN	NaN	NaN	NaN	NaN	NaN	NaN	NaN	NaN	NaN	NaN	NaN	NaN	NaN	NaN	NaN	NaN	NaN	NaN	NaN	NaN	NaN	NaN	NaN	NaN	NaN	NaN	NaN	NaN	NaN	NaN
	TCGA.BH.A18M	0.884092	0.378408	0.12653	-0.0608891	-0.00682319	-0.00832094	0.0362084	0.155884	-0.14599	0.0179502	0.014523	-0.0729969	0.0402328	0.0043784	0.0297782	-0.00672446	NaN	NaN	NaN	NaN	NaN	NaN	NaN	NaN	NaN	NaN	NaN	NaN	NaN	NaN	NaN	NaN	NaN	NaN	NaN	NaN	NaN	NaN	NaN	NaN	NaN	NaN	NaN	NaN	NaN	NaN	NaN	NaN
	TCGA.BH.A18N	0.953142	-0.0510234	-0.000563741	0.110944	-0.131391	0.199191	0.0336136	-0.0478508	-0.0575081	0.10191	-0.00894394	-0.027858	-0.016163	-0.021042	0.0125903	-0.0289179	NaN	NaN	NaN	NaN	NaN	NaN	NaN	NaN	NaN	NaN	NaN	NaN	NaN	NaN	NaN	NaN	NaN	NaN	NaN	NaN	NaN	NaN	NaN	NaN	NaN	NaN	NaN	NaN	NaN	NaN	NaN	NaN
	TCGA.BH.A18P	0.46471	-0.0637083	-0.602245	-0.109455	0.0628632	0.584945	0.108517	-0.120556	-0.0315127	-0.0709553	-0.0699439	-0.0137865	0.0567822	0.102638	-0.0674968	0.058822	NaN	NaN	NaN	NaN	NaN	NaN	NaN	NaN	NaN	NaN	NaN	NaN	NaN	NaN	NaN	NaN	NaN	NaN	NaN	NaN	NaN	NaN	NaN	NaN	NaN	NaN	NaN	NaN	NaN	NaN	NaN	NaN
	TCGA.BH.A18Q	0.0710096	0.936722	-0.118863	-0.0558706	-0.137296	-0.0275501	-0.254922	-0.0899063	0.0323353	0.0276566	0.0571117	-0.0124325	-0.0186173	-0.0441278	-0.00487367	0.00606951	NaN	NaN	NaN	NaN	NaN	NaN	NaN	NaN	NaN	NaN	NaN	NaN	NaN	NaN	NaN	NaN	NaN	NaN	NaN	NaN	NaN	NaN	NaN	NaN	NaN	NaN	NaN	NaN	NaN	NaN	NaN	NaN
	TCGA.BH.A18R	0.820953	-0.375333	-0.196779	-0.0849294	0.182335	0.00987551	-0.124555	0.0868697	-0.250346	0.0121944	-0.101687	0.0495331	-0.0831057	-0.0158567	0.00627711	0.00308123	NaN	NaN	NaN	NaN	NaN	NaN	NaN	NaN	NaN	NaN	NaN	NaN	NaN	NaN	NaN	NaN	NaN	NaN	NaN	NaN	NaN	NaN	NaN	NaN	NaN	NaN	NaN	NaN	NaN	NaN	NaN	NaN
	TCGA.BH.A18S	0.681331	-0.10342	0.424078	0.484507	-0.0445022	0.192991	-0.158837	0.166105	0.0762737	-0.0119112	0.0970037	-0.0282555	-0.0246679	0.021186	-0.0128733	0.0326604	NaN	NaN	NaN	NaN	NaN	NaN	NaN	NaN	NaN	NaN	NaN	NaN	NaN	NaN	NaN	NaN	NaN	NaN	NaN	NaN	NaN	NaN	NaN	NaN	NaN	NaN	NaN	NaN	NaN	NaN	NaN	NaN
	TCGA.BH.A18U	0.850157	-0.11785	-0.251014	-0.123947	0.344988	-0.12049	0.0169995	0.111854	0.0519945	0.0620248	0.0818776	0.0444493	0.0155883	-0.0295311	-0.148904	0.0109883	NaN	NaN	NaN	NaN	NaN	NaN	NaN	NaN	NaN	NaN	NaN	NaN	NaN	NaN	NaN	NaN	NaN	NaN	NaN	NaN	NaN	NaN	NaN	NaN	NaN	NaN	NaN	NaN	NaN	NaN	NaN	NaN
	TCGA.BH.A1EN	0.175583	0.981296	-0.0131553	0.00128753	0.0156957	-0.00639746	-0.00913808	0.0366513	0.0138066	-0.0445957	-0.00457327	0.0188875	-0.0134665	-0.0357057	-0.0179754	-0.00161397	NaN	NaN	NaN	NaN	NaN	NaN	NaN	NaN	NaN	NaN	NaN	NaN	NaN	NaN	NaN	NaN	NaN	NaN	NaN	NaN	NaN	NaN	NaN	NaN	NaN	NaN	NaN	NaN	NaN	NaN	NaN	NaN
	TCGA.BH.A1EO	0.617958	-0.217179	0.404711	0.0708795	-0.15773	0.402294	0.434882	-0.000804668	-0.0708714	-0.095249	-0.0317924	0.0921344	-0.029821	-0.0319503	0.0051074	-0.0278242	NaN	NaN	NaN	NaN	NaN	NaN	NaN	NaN	NaN	NaN	NaN	NaN	NaN	NaN	NaN	NaN	NaN	NaN	NaN	NaN	NaN	NaN	NaN	NaN	NaN	NaN	NaN	NaN	NaN	NaN	NaN	NaN
	TCGA.BH.A1ET	0.812414	-0.105794	0.506072	-0.0481502	-0.209325	0.128464	-0.0165143	0.0545993	0.00113175	0.0708141	-0.00413764	-0.0154541	0.0276286	0.0232997	-0.0102193	0.0103531	NaN	NaN	NaN	NaN	NaN	NaN	NaN	NaN	NaN	NaN	NaN	NaN	NaN	NaN	NaN	NaN	NaN	NaN	NaN	NaN	NaN	NaN	NaN	NaN	NaN	NaN	NaN	NaN	NaN	NaN	NaN	NaN
	TCGA.BH.A1EU	0.909393	0.28062	0.110495	0.062028	0.0328677	-0.0825693	0.00195027	-0.126967	0.0659108	-0.198549	0.0456321	0.0847756	0.0137683	-0.00267186	-0.0183082	0.0247009	NaN	NaN	NaN	NaN	NaN	NaN	NaN	NaN	NaN	NaN	NaN	NaN	NaN	NaN	NaN	NaN	NaN	NaN	NaN	NaN	NaN	NaN	NaN	NaN	NaN	NaN	NaN	NaN	NaN	NaN	NaN	NaN
	TCGA.BH.A1EV	0.951197	0.0165561	-0.139955	-0.0387963	0.15884	0.0671535	-0.0472955	0.00277832	0.0480872	-0.0120419	0.0763905	0.0182698	0.090663	0.0484935	0.150079	-0.0123521	NaN	NaN	NaN	NaN	NaN	NaN	NaN	NaN	NaN	NaN	NaN	NaN	NaN	NaN	NaN	NaN	NaN	NaN	NaN	NaN	NaN	NaN	NaN	NaN	NaN	NaN	NaN	NaN	NaN	NaN	NaN	NaN
	TCGA.BH.A1EW	0.487355	0.800271	-0.107837	0.120721	-0.207828	-0.171225	0.0757872	0.0712488	-0.0388162	0.0440139	0.0332584	0.0687116	-0.028337	-0.0326714	0.0338403	-0.0152157	NaN	NaN	NaN	NaN	NaN	NaN	NaN	NaN	NaN	NaN	NaN	NaN	NaN	NaN	NaN	NaN	NaN	NaN	NaN	NaN	NaN	NaN	NaN	NaN	NaN	NaN	NaN	NaN	NaN	NaN	NaN	NaN
	TCGA.BH.A1F0	0.785702	-0.17146	0.191802	-0.253221	-0.424397	-0.16956	0.048203	0.0594841	0.0232844	0.0212179	-0.100418	0.132759	0.0834126	0.042647	-0.0126821	0.00118234	NaN	NaN	NaN	NaN	NaN	NaN	NaN	NaN	NaN	NaN	NaN	NaN	NaN	NaN	NaN	NaN	NaN	NaN	NaN	NaN	NaN	NaN	NaN	NaN	NaN	NaN	NaN	NaN	NaN	NaN	NaN	NaN
	TCGA.BH.A1F2	0.962072	0.0477758	-0.0939559	-0.0478539	0.0271466	-0.0652676	-0.0660478	-0.089679	0.101482	-0.0869126	0.0454403	-0.00898682	-0.0864298	0.122987	0.00454981	-0.0316417	NaN	NaN	NaN	NaN	NaN	NaN	NaN	NaN	NaN	NaN	NaN	NaN	NaN	NaN	NaN	NaN	NaN	NaN	NaN	NaN	NaN	NaN	NaN	NaN	NaN	NaN	NaN	NaN	NaN	NaN	NaN	NaN
	TCGA.BH.A1F8	0.786877	0.256687	-0.404215	0.213319	0.120221	0.208439	0.0188067	-0.0999903	0.138565	0.0210972	-0.104461	0.0293493	0.0614648	-0.0356869	0.0182064	0.0314392	NaN	NaN	NaN	NaN	NaN	NaN	NaN	NaN	NaN	NaN	NaN	NaN	NaN	NaN	NaN	NaN	NaN	NaN	NaN	NaN	NaN	NaN	NaN	NaN	NaN	NaN	NaN	NaN	NaN	NaN	NaN	NaN
	TCGA.BH.A1FC	0.887235	-0.175113	-0.212315	-0.228519	0.0283564	0.0391128	-0.0429224	0.0267674	-0.0699801	0.162118	0.116938	0.110151	-0.0615975	-0.0107408	-0.135976	-0.0239108	NaN	NaN	NaN	NaN	NaN	NaN	NaN	NaN	NaN	NaN	NaN	NaN	NaN	NaN	NaN	NaN	NaN	NaN	NaN	NaN	NaN	NaN	NaN	NaN	NaN	NaN	NaN	NaN	NaN	NaN	NaN	NaN
	TCGA.BH.A1FE	0.971663	0.166516	-0.0995931	0.0485818	-0.0751135	0.0149373	-0.00475016	0.0177661	0.0657508	0.063992	0.0201797	-0.00402712	0.0255687	-0.0098973	-0.00818498	-6.27581e-05	NaN	NaN	NaN	NaN	NaN	NaN	NaN	NaN	NaN	NaN	NaN	NaN	NaN	NaN	NaN	NaN	NaN	NaN	NaN	NaN	NaN	NaN	NaN	NaN	NaN	NaN	NaN	NaN	NaN	NaN	NaN	NaN
	TCGA.BH.A1FG	0.834665	0.445484	-0.0997174	-0.106099	0.0919275	-0.0400706	0.231241	0.0551824	0.0350424	0.0702214	0.0149224	-0.0993827	0.0283649	-0.000784461	0.00597761	-0.00201045	NaN	NaN	NaN	NaN	NaN	NaN	NaN	NaN	NaN	NaN	NaN	NaN	NaN	NaN	NaN	NaN	NaN	NaN	NaN	NaN	NaN	NaN	NaN	NaN	NaN	NaN	NaN	NaN	NaN	NaN	NaN	NaN
	TCGA.BH.A1FH	-0.453131	-0.783389	-0.0533573	-0.00422631	-0.180242	0.242299	-0.0517382	0.276824	0.0747962	0.00846724	-0.033067	0.00755363	-0.0255304	-0.00559577	0.00767911	-0.0067567	NaN	NaN	NaN	NaN	NaN	NaN	NaN	NaN	NaN	NaN	NaN	NaN	NaN	NaN	NaN	NaN	NaN	NaN	NaN	NaN	NaN	NaN	NaN	NaN	NaN	NaN	NaN	NaN	NaN	NaN	NaN	NaN
	TCGA.BH.A1FJ	0.765301	0.533118	-0.100413	0.285502	-0.130029	0.00514436	-0.0870107	0.0138188	-0.0619935	0.0630614	0.0118826	0.00978157	-0.0343375	-0.00731404	0.0141691	0.0657166	NaN	NaN	NaN	NaN	NaN	NaN	NaN	NaN	NaN	NaN	NaN	NaN	NaN	NaN	NaN	NaN	NaN	NaN	NaN	NaN	NaN	NaN	NaN	NaN	NaN	NaN	NaN	NaN	NaN	NaN	NaN	NaN
	TCGA.BH.A1FM	0.975242	-0.184024	-0.0151643	0.048	0.0590118	0.0331468	-0.0472591	-0.056011	0.0335257	-0.0214187	0.019955	0.016718	-0.00519641	-0.000201606	0.0116086	0.0114347	NaN	NaN	NaN	NaN	NaN	NaN	NaN	NaN	NaN	NaN	NaN	NaN	NaN	NaN	NaN	NaN	NaN	NaN	NaN	NaN	NaN	NaN	NaN	NaN	NaN	NaN	NaN	NaN	NaN	NaN	NaN	NaN
	TCGA.BH.A1FN	0.90339	-0.183589	-0.254341	-0.16252	0.169072	-0.133787	0.0357492	0.0458038	-0.0565049	0.0096344	0.0260917	-0.0413426	-0.0381266	-0.0420082	-0.00994479	-0.0150589	NaN	NaN	NaN	NaN	NaN	NaN	NaN	NaN	NaN	NaN	NaN	NaN	NaN	NaN	NaN	NaN	NaN	NaN	NaN	NaN	NaN	NaN	NaN	NaN	NaN	NaN	NaN	NaN	NaN	NaN	NaN	NaN
	TCGA.BH.A1FU	-0.186915	0.942982	0.194616	0.0492145	-0.147282	-0.0357055	-0.0358168	-0.00848035	0.00180337	-0.0692383	0.0487093	0.0599863	-0.0135494	-0.00560813	-0.00937025	0.0125894	NaN	NaN	NaN	NaN	NaN	NaN	NaN	NaN	NaN	NaN	NaN	NaN	NaN	NaN	NaN	NaN	NaN	NaN	NaN	NaN	NaN	NaN	NaN	NaN	NaN	NaN	NaN	NaN	NaN	NaN	NaN	NaN
	TCGA.BH.A203	0.97703	0.0302225	0.0113379	0.130875	0.00472006	-0.0967291	-0.0934168	0.0233649	-0.0149998	-0.0331348	0.0524624	0.0485242	-0.0332195	-0.0160174	0.00375453	0.0280435	NaN	NaN	NaN	NaN	NaN	NaN	NaN	NaN	NaN	NaN	NaN	NaN	NaN	NaN	NaN	NaN	NaN	NaN	NaN	NaN	NaN	NaN	NaN	NaN	NaN	NaN	NaN	NaN	NaN	NaN	NaN	NaN
	TCGA.BH.A204	0.92459	-0.254094	-0.026052	-0.163687	-0.178322	0.0389022	0.0179053	-0.0761556	-0.0280135	-0.0361051	0.0309201	-0.0386826	0.0815997	-0.00899192	0.030472	-0.0381551	NaN	NaN	NaN	NaN	NaN	NaN	NaN	NaN	NaN	NaN	NaN	NaN	NaN	NaN	NaN	NaN	NaN	NaN	NaN	NaN	NaN	NaN	NaN	NaN	NaN	NaN	NaN	NaN	NaN	NaN	NaN	NaN
	TCGA.BH.A208	-0.257706	-0.941473	0.0069429	0.107892	0.0284894	0.0358986	-0.161346	-0.0499162	-0.0253269	-0.0164961	-0.0382561	0.0466041	-0.00305608	0.0182961	-0.00253821	0.00205043	NaN	NaN	NaN	NaN	NaN	NaN	NaN	NaN	NaN	NaN	NaN	NaN	NaN	NaN	NaN	NaN	NaN	NaN	NaN	NaN	NaN	NaN	NaN	NaN	NaN	NaN	NaN	NaN	NaN	NaN	NaN	NaN
	TCGA.BH.A209	0.899032	0.389847	-0.176896	-0.00562588	-0.0496003	-0.0315301	-0.0282773	-0.00100619	-0.0383526	0.0448094	-0.0109494	0.00283842	-0.0198979	-0.00326729	0.00698595	-0.0109161	NaN	NaN	NaN	NaN	NaN	NaN	NaN	NaN	NaN	NaN	NaN	NaN	NaN	NaN	NaN	NaN	NaN	NaN	NaN	NaN	NaN	NaN	NaN	NaN	NaN	NaN	NaN	NaN	NaN	NaN	NaN	NaN
	TCGA.E2.A153	0.893004	-0.271435	-0.0319281	0.114803	-0.248872	-0.139406	-0.105451	-0.0185512	-0.0181669	-0.0315407	0.0271454	-0.0960129	0.0618799	-0.0622992	-0.0510819	-0.015251	NaN	NaN	NaN	NaN	NaN	NaN	NaN	NaN	NaN	NaN	NaN	NaN	NaN	NaN	NaN	NaN	NaN	NaN	NaN	NaN	NaN	NaN	NaN	NaN	NaN	NaN	NaN	NaN	NaN	NaN	NaN	NaN
	TCGA.E2.A158	0.0971646	0.953134	-0.0362832	-0.0752254	0.0141728	-0.0742447	0.0956334	0.129366	0.138005	-0.0554821	-0.11364	0.00520985	0.0646048	-0.0413734	-0.0476791	0.0173285	NaN	NaN	NaN	NaN	NaN	NaN	NaN	NaN	NaN	NaN	NaN	NaN	NaN	NaN	NaN	NaN	NaN	NaN	NaN	NaN	NaN	NaN	NaN	NaN	NaN	NaN	NaN	NaN	NaN	NaN	NaN	NaN
	TCGA.E2.A15I	0.875124	-0.0223911	0.141984	0.213666	-0.132904	0.248287	-0.0365691	0.0316134	0.120109	0.217491	-0.124589	0.0118727	0.0419229	-0.0597099	0.00238084	-0.0589612	NaN	NaN	NaN	NaN	NaN	NaN	NaN	NaN	NaN	NaN	NaN	NaN	NaN	NaN	NaN	NaN	NaN	NaN	NaN	NaN	NaN	NaN	NaN	NaN	NaN	NaN	NaN	NaN	NaN	NaN	NaN	NaN
	TCGA.E2.A15M	0.797214	-0.378909	-0.248884	-0.127802	0.0107388	0.141532	0.12362	-0.269225	-0.107305	-0.124442	0.0165238	0.0425447	-0.0334548	-0.0601058	0.0241148	-0.0171406	NaN	NaN	NaN	NaN	NaN	NaN	NaN	NaN	NaN	NaN	NaN	NaN	NaN	NaN	NaN	NaN	NaN	NaN	NaN	NaN	NaN	NaN	NaN	NaN	NaN	NaN	NaN	NaN	NaN	NaN	NaN	NaN
	TCGA.E2.A1IG	0.914356	0.204757	0.0600709	0.241073	-0.0995673	0.134193	-0.137106	-0.0174461	-0.10003	-0.00850167	0.0164894	0.0121229	-0.0297358	-0.0409408	-0.01401	-0.00512509	NaN	NaN	NaN	NaN	NaN	NaN	NaN	NaN	NaN	NaN	NaN	NaN	NaN	NaN	NaN	NaN	NaN	NaN	NaN	NaN	NaN	NaN	NaN	NaN	NaN	NaN	NaN	NaN	NaN	NaN	NaN	NaN
	TCGA.E2.A1L7	0.966343	-0.156387	0.122168	-0.0192399	0.0448785	-0.0478793	0.0804438	0.108416	-0.00386132	0.0278745	-0.0131384	-0.0370812	0.00810224	0.0379057	-0.00420075	0.00619971	NaN	NaN	NaN	NaN	NaN	NaN	NaN	NaN	NaN	NaN	NaN	NaN	NaN	NaN	NaN	NaN	NaN	NaN	NaN	NaN	NaN	NaN	NaN	NaN	NaN	NaN	NaN	NaN	NaN	NaN	NaN	NaN
	TCGA.E2.A1LB	-0.842439	0.407028	-0.212599	0.155899	-0.127024	0.137436	-0.0982236	-0.032077	0.0293957	0.00475178	-0.0643437	-0.0455708	-0.0331251	0.034296	-0.00168776	-0.00650877	NaN	NaN	NaN	NaN	NaN	NaN	NaN	NaN	NaN	NaN	NaN	NaN	NaN	NaN	NaN	NaN	NaN	NaN	NaN	NaN	NaN	NaN	NaN	NaN	NaN	NaN	NaN	NaN	NaN	NaN	NaN	NaN
	TCGA.E2.A1LS	0.89491	-0.163429	-0.245825	-0.0676426	0.263717	-0.110075	0.0443645	-0.0293011	0.0854831	-0.0229323	0.0462191	-0.0174867	-0.0569069	-0.0708743	0.0631073	-0.0202793	NaN	NaN	NaN	NaN	NaN	NaN	NaN	NaN	NaN	NaN	NaN	NaN	NaN	NaN	NaN	NaN	NaN	NaN	NaN	NaN	NaN	NaN	NaN	NaN	NaN	NaN	NaN	NaN	NaN	NaN	NaN	NaN
	TCGA.E9.A1N4	-0.432845	-0.55925	0.29431	0.307884	0.50798	0.00618014	0.119023	0.205384	0.0443846	-0.00467922	-0.0322175	-0.0156574	-0.0146215	0.00140362	-0.000327216	0.0234846	NaN	NaN	NaN	NaN	NaN	NaN	NaN	NaN	NaN	NaN	NaN	NaN	NaN	NaN	NaN	NaN	NaN	NaN	NaN	NaN	NaN	NaN	NaN	NaN	NaN	NaN	NaN	NaN	NaN	NaN	NaN	NaN
	TCGA.E9.A1N5	0.928793	-0.274497	0.0755766	0.0397959	0.0170744	0.0391117	0.0136589	-0.00874233	0.0368402	-0.149846	0.0606136	0.109838	-0.0824044	-0.0639445	0.0463681	-0.00597794	NaN	NaN	NaN	NaN	NaN	NaN	NaN	NaN	NaN	NaN	NaN	NaN	NaN	NaN	NaN	NaN	NaN	NaN	NaN	NaN	NaN	NaN	NaN	NaN	NaN	NaN	NaN	NaN	NaN	NaN	NaN	NaN
	TCGA.E9.A1N9	0.903559	-0.388861	0.136196	-0.0180705	0.0464765	-0.0467228	0.0258944	0.034034	-0.0103518	-0.00032381	-0.00543713	0.00551482	0.0416283	-0.0496409	-0.0191161	0.0509047	NaN	NaN	NaN	NaN	NaN	NaN	NaN	NaN	NaN	NaN	NaN	NaN	NaN	NaN	NaN	NaN	NaN	NaN	NaN	NaN	NaN	NaN	NaN	NaN	NaN	NaN	NaN	NaN	NaN	NaN	NaN	NaN
	TCGA.E9.A1NA	0.97731	-0.094588	0.0933168	-0.00580208	0.0864642	0.0370977	0.0162998	0.0681286	-0.0738139	0.0113359	-0.00830962	-0.0806242	-0.0146187	-0.0197467	-0.0250644	0.00623291	NaN	NaN	NaN	NaN	NaN	NaN	NaN	NaN	NaN	NaN	NaN	NaN	NaN	NaN	NaN	NaN	NaN	NaN	NaN	NaN	NaN	NaN	NaN	NaN	NaN	NaN	NaN	NaN	NaN	NaN	NaN	NaN
	TCGA.E9.A1NF	0.944577	-0.233019	-0.160802	-0.0282632	-0.0933571	-0.111708	-0.00703042	-0.0571541	0.00514596	-0.00193826	0.0150592	-0.00738161	0.0437027	-0.000308311	7.58374e-05	0.00945914	NaN	NaN	NaN	NaN	NaN	NaN	NaN	NaN	NaN	NaN	NaN	NaN	NaN	NaN	NaN	NaN	NaN	NaN	NaN	NaN	NaN	NaN	NaN	NaN	NaN	NaN	NaN	NaN	NaN	NaN	NaN	NaN
	TCGA.E9.A1NG	0.861696	-0.356946	-0.197521	-0.0564865	-0.239938	-0.0302976	0.0459239	0.115222	0.00330135	-0.0890263	0.0422645	0.0585429	-0.0106821	0.00763795	0.0173645	0.0191635	NaN	NaN	NaN	NaN	NaN	NaN	NaN	NaN	NaN	NaN	NaN	NaN	NaN	NaN	NaN	NaN	NaN	NaN	NaN	NaN	NaN	NaN	NaN	NaN	NaN	NaN	NaN	NaN	NaN	NaN	NaN	NaN
	TCGA.E9.A1R7	0.663399	0.32113	-0.255109	0.0540337	0.219648	0.0550146	-0.277911	0.381706	-0.202523	-0.179924	-0.131389	-0.00918584	0.146613	-0.00119355	0.0419939	-0.0239843	NaN	NaN	NaN	NaN	NaN	NaN	NaN	NaN	NaN	NaN	NaN	NaN	NaN	NaN	NaN	NaN	NaN	NaN	NaN	NaN	NaN	NaN	NaN	NaN	NaN	NaN	NaN	NaN	NaN	NaN	NaN	NaN
	TCGA.E9.A1RB	0.992771	-0.0675139	0.0702704	-0.00308129	-0.00251305	0.00120911	-0.0477815	0.00990523	0.00713573	0.0222318	-0.00326806	0.00464648	-0.0100477	0.0201379	0.0134815	0.0352975	NaN	NaN	NaN	NaN	NaN	NaN	NaN	NaN	NaN	NaN	NaN	NaN	NaN	NaN	NaN	NaN	NaN	NaN	NaN	NaN	NaN	NaN	NaN	NaN	NaN	NaN	NaN	NaN	NaN	NaN	NaN	NaN
	TCGA.E9.A1RC	0.963663	0.179656	0.0336503	0.0339976	0.0187271	0.0973865	0.0800543	0.0147301	0.0547801	0.0950765	-0.0248446	-0.0206287	-0.0258612	0.0175454	0.035961	0.0705389	NaN	NaN	NaN	NaN	NaN	NaN	NaN	NaN	NaN	NaN	NaN	NaN	NaN	NaN	NaN	NaN	NaN	NaN	NaN	NaN	NaN	NaN	NaN	NaN	NaN	NaN	NaN	NaN	NaN	NaN	NaN	NaN
	TCGA.E9.A1RD	0.927058	-0.168598	0.242774	0.114095	0.114133	0.13658	-0.0674239	0.0103854	0.0400648	0.0292441	0.0171933	-0.025606	-0.010974	0.00941452	0.00302576	0.0147163	NaN	NaN	NaN	NaN	NaN	NaN	NaN	NaN	NaN	NaN	NaN	NaN	NaN	NaN	NaN	NaN	NaN	NaN	NaN	NaN	NaN	NaN	NaN	NaN	NaN	NaN	NaN	NaN	NaN	NaN	NaN	NaN
	TCGA.E9.A1RF	0.989668	-0.0499235	0.062929	-0.0482213	-0.0723042	-0.0371904	-0.0519361	0.00416255	-0.0386226	-0.016489	0.0126914	-0.0140625	0.00949835	-0.00385481	-0.00872173	0.0122423	NaN	NaN	NaN	NaN	NaN	NaN	NaN	NaN	NaN	NaN	NaN	NaN	NaN	NaN	NaN	NaN	NaN	NaN	NaN	NaN	NaN	NaN	NaN	NaN	NaN	NaN	NaN	NaN	NaN	NaN	NaN	NaN
	TCGA.E9.A1RH	0.627176	0.716931	-0.0870699	0.0373289	0.0803045	0.0351657	-0.0512224	0.0909863	0.127987	-0.0813107	-0.165989	0.0650313	-0.0346772	0.0299739	-0.0627046	-0.0655099	NaN	NaN	NaN	NaN	NaN	NaN	NaN	NaN	NaN	NaN	NaN	NaN	NaN	NaN	NaN	NaN	NaN	NaN	NaN	NaN	NaN	NaN	NaN	NaN	NaN	NaN	NaN	NaN	NaN	NaN	NaN	NaN
	TCGA.E9.A1RI	0.935708	-0.235574	-0.0639484	0.0094788	-0.186925	0.0953323	0.00662714	-0.0664577	-0.00349394	0.101229	-0.017704	-0.0607321	0.00427184	0.0301529	-0.000615589	-0.0331271	NaN	NaN	NaN	NaN	NaN	NaN	NaN	NaN	NaN	NaN	NaN	NaN	NaN	NaN	NaN	NaN	NaN	NaN	NaN	NaN	NaN	NaN	NaN	NaN	NaN	NaN	NaN	NaN	NaN	NaN	NaN	NaN
	TCGA.GI.A2C8	0.954309	-0.0821807	0.18686	-0.000151167	0.103299	-0.0766371	0.103922	-0.0728079	-0.0186178	0.0968071	-0.0488278	-0.0110604	0.04307	0.0299083	-0.000754007	-0.00215862	NaN	NaN	NaN	NaN	NaN	NaN	NaN	NaN	NaN	NaN	NaN	NaN	NaN	NaN	NaN	NaN	NaN	NaN	NaN	NaN	NaN	NaN	NaN	NaN	NaN	NaN	NaN	NaN	NaN	NaN	NaN	NaN
[truncated: 24 more columns]
