# Supplementary material for: Role of the long non-coding RNA PVT1 in the dysregulation of the ceRNA-ceRNA network in human breast cancer
Source: PLoS One. 2017 Feb 10;12(2):e0171661. doi: 10.1371/journal.pone.0171661 (PMC5302781; doi:10.1371/journal.pone.0171661)
Supplement: S3 Table — This table reports the percentage of PVT1 abundance, showed in Fig 5, in terms of its isoforms both in normal and cancer tissues of TCGA breast invasive carcinoma. (XLSX) [file pone.0171661.s007.xlsx]

## Sheet: Isoforms abundance
Abudance of PVT1 isoforms [%] in normal and cancer tissues
Isoform_id	Normal [%]	Cancer [%]
TCONS_00147417	2.8923	0.32588
TCONS_00147418	6.023	5.0046
TCONS_00147419	0.37644	0.53774
TCONS_00147424	0.052626	0.48079
TCONS_00147425	1.4001	2.3518
TCONS_00147426	12.9783	17.438
TCONS_00147436	0.11037	0.32773
TCONS_00147439	0.37371	0.84801
TCONS_00147446	2.2501	1.7143
TCONS_00147455	2.6236	3.8712
TCONS_00147461	0.30157	1.4674
TCONS_00147469	0.39896	0.45293
TCONS_00147470	5.0108	3.389
TCONS_00147473	2.9024	3.0685
TCONS_00147475	1.4195	1.3082
TCONS_00147487	2.2597	2.7344
TCONS_00147499	2.1045	1.6685
TCONS_00147501	52.5403	48.636
TCONS_00147502	2.8121	2.0399
TCONS_00147506	0.81503	1.088
TCONS_00147507	0.35476	1.2471
TCONS_00147426 and TCONS_00147501	65.5186	66.074
Others	34.4816	33.926
