# Supplementary material for: Role of the long non-coding RNA PVT1 in the dysregulation of the ceRNA-ceRNA network in human breast cancer
Source: PLoS One. 2017 Feb 10;12(2):e0171661. doi: 10.1371/journal.pone.0171661 (PMC5302781; doi:10.1371/journal.pone.0171661)
Supplement: S4 Table — This table reports the variations between cancer and normal tissues of the expression levels of all the PVT1 isoforms with respect to the variation of the TCONS_147501 isoform lacking the binding site for the miR-200 family members, showed in Fig 7A. (XLSX) [file pone.0171661.s008.xlsx]

## Sheet: Isoforms expression difference
Variation of PVT1 isoforms [%] between cancer and normal tissues with respect to the variation of TCONS_00147501 isoform
Isoform_id	Isoform expression difference [%]
TCONS_00147501	1
TCONS_00147426	0.4318
TCONS_00147418	0.0952
TCONS_00147455	0.0991
TCONS_00147461	0.0462
TCONS_00147417	-0.0251
TCONS_00147419	0.0136
TCONS_00147424	0.0157
TCONS_00147446	0.0303
TCONS_00147469	0.0104
TCONS_00147470	0.0528
TCONS_00147473	0.0682
TCONS_00147475	0.0268
TCONS_00147487	0.0649
TCONS_00147425	0.0626
TCONS_00147436	0.0098
TCONS_00147439	0.0242
